# Supplementary material for: Integrating multi-type features and knowledge graph for graded prediction of drug-induced liver injury in humans
Source: PLoS Comput Biol. 2026 Jul 14;22(7):e1013640. doi: 10.1371/journal.pcbi.1013640 (PMC13367694; doi:10.1371/journal.pcbi.1013640)
Supplement: S1 Table — (XLSX) [file pcbi.1013640.s006.xlsx]

## Sheet: Table I
Table I. List of drugs and their labels.
	drug_name	CanonicalSMILES	most_label	less_label	label
0	bivalirudin	CC[C@H](C)[C@H](NC(=O)[C@H](CCC(=O)O)NC(=O)[C@H](CCC(=O)O)NC(=O)[C@H](Cc1ccccc1)NC(=O)[C@H](CC(=O)O)NC(=O)CNC(=O)[C@H](CC(N)=O)NC(=O)CNC(=O)CNC(=O)CNC(=O)CNC(=O)[C@@H]1CCCN1C(=O)[C@H](CCCNC(=N)N)NC(=O)[C@@H]1CCCN1C(=O)[C@H](N)Cc1ccccc1)C(=O)N1CCC[C@H]1C(=O)N[C@@H](CCC(=O)O)C(=O)N[C@@H](CCC(=O)O)C(=O)N[C@@H](Cc1ccc(O)cc1)C(=O)N[C@@H](CC(C)C)C(=O)O	0	0	0
1	urokinase	CC(C)OC(=O)NC1=CC2=C(C=C1)N=C(N2)C3=CSC=N3	0	0	0
2	pegfilgrastim	COc1ccc(N(C)C)cc1CN[C@H]1CCCN[C@H]1c1ccccc1	0	0	0
3	cyclosporine	C/C=C/C[C@@H](C)[C@@H](O)C1C(=O)NC(CC)C(=O)N(C)CC(=O)N(C)C(CC(C)C)C(=O)NC(C(C)C)C(=O)N(C)C(CC(C)C)C(=O)NC(C)C(=O)NC(C)C(=O)N(C)C(CC(C)C)C(=O)N(C)C(CC(C)C)C(=O)N(C)C(C(C)C)C(=O)N1C	1	0	1
4	octreotide	CC(O)C(CO)NC(=O)C1CSSCC(NC(=O)C(N)Cc2ccccc2)C(=O)NC(Cc2ccccc2)C(=O)NC(Cc2c[nH]c3ccccc23)C(=O)NC(CCCCN)C(=O)NC(C(C)O)C(=O)N1	0	1	1
5	oxytocin	CC[C@H](C)[C@@H]1NC(=O)[C@H](Cc2ccc(O)cc2)NC(=O)[C@@H](N)CSSC[C@@H](C(=O)N2CCC[C@H]2C(=O)N[C@@H](CC(C)C)C(=O)NCC(N)=O)NC(=O)[C@H](CC(N)=O)NC(=O)[C@H](CCC(N)=O)NC1=O	0	0	0
6	enfuvirtide	CCC(C)C(C(=O)NC(CCC(=O)O)C(=O)NC(CCC(=O)O)C(=O)NC(CO)C(=O)NC(CCC(=O)N)C(=O)NC(CC(=O)N)C(=O)NC(CCC(=O)N)C(=O)NC(CCC(=O)N)C(=O)NC(CCC(=O)O)C(=O)NC(CCCCN)C(=O)NC(CC(=O)N)C(=O)NC(CCC(=O)O)C(=O)NC(CCC(=O)N)C(=O)NC(CCC(=O)O)C(=O)NC(CC(C)C)C(=O)NC(CC(C)C)C(=O)NC(CCC(=O)O)C(=O)NC(CC(C)C)C(=O)NC(CC(=O)O)C(=O)NC(CCCCN)C(=O)NC(CC1=CNC2=CC=CC=C21)C(=O)NC(C)C(=O)NC(CO)C(=O)NC(CC(C)C)C(=O)NC(CC3=CNC4=CC=CC=C43…	0	0	0
7	cyanocobalamin	C/C1=C2/[N-]C([C@H](CC(N)=O)[C@@]2(C)CCC(=O)NCC(C)OP(=O)(O)OC2C(O)[C@@H](n3cnc4cc(C)c(C)cc43)O[C@H]2CO)[C@]2(C)N=C(/C(C)=C3\N=C(/C=C4\N=C1[C@@H](CCC(N)=O)C4(C)C)[C@@H](CCC(N)=O)[C@]3(C)CC(N)=O)[C@@H](CCC(N)=O)[C@]2(C)CC(N)=O.[C-]#N.[Co+3]	0	0	0
8	calcitriol	C=C1C(=CC=C2CCC[C@]3(C)[C@@H]([C@H](C)CCCC(C)(C)O)CC[C@@H]23)C[C@@H](O)C[C@@H]1O	0	0	0
9	riboflavin	Cc1cc2nc3c(=O)[nH]c(=O)nc-3n(C[C@@H](O)[C@@H](O)[C@@H](O)CO)c2cc1C	0	0	0
10	thiamine	Cc1ncc(C[n+]2csc(CCO)c2C)c(N)n1	0	0	0
11	ergocalciferol	C=C1CC[C@H](O)C/C1=C/C=C1\CCC[C@]2(C)[C@@H]([C@H](C)/C=C/[C@H](C)C(C)C)CC[C@@H]12	0	0	0
12	folic acid	Nc1nc(=O)c2nc(CNc3ccc(C(=O)N[C@@H](CCC(=O)O)C(=O)O)cc3)cnc2[nH]1	0	0	0
13	vitamin a	CC1=C(/C=C/C(C)=C/C=C/C(C)=C/CO)C(C)(C)CCC1	0	1	1
14	vitamin e	Cc1c(C)c2c(c(C)c1O)CC[C@@](C)(CCC[C@H](C)CCC[C@H](C)CCCC(C)C)O2	0	0	0
15	pyridoxine	Cc1ncc(CO)c(CO)c1O	0	0	0
16	fluvoxamine	COCCCCC(=NOCCN)C1=CC=C(C=C1)C(F)(F)F	0	0	0
17	valsartan	CCCCC(=O)N(Cc1ccc(-c2ccccc2-c2nn[nH]n2)cc1)[C@H](C(=O)O)C(C)C	0	1	1
18	ramipril	CCOC(=O)[C@H](CCc1ccccc1)N[C@@H](C)C(=O)N1[C@H](C(=O)O)C[C@@H]2CCC[C@@H]21	0	1	1
19	amphetamine	CC(N)Cc1ccccc1	0	1	1
20	pentagastrin	CSCC[C@H](NC(=O)[C@H](Cc1c[nH]c2ccccc12)NC(=O)CCNC(=O)OCC(C)C)C(=O)N[C@@H](CC(=O)O)C(=O)N[C@@H](Cc1ccccc1)C(N)=O	0	0	0
21	lorazepam	C1=CC=C(C(=C1)C2=NC(C(=O)NC3=C2C=C(C=C3)Cl)O)Cl	0	0	0
22	esmolol	COC(=O)CCc1ccc(OCC(O)CNC(C)C)cc1	0	0	0
23	bortezomib	CC(C)C[C@@H](NC(=O)[C@@H](Cc1ccccc1)NC(=O)c1cnccn1)B(O)O	1	0	1
24	phentermine	CC(C)(N)Cc1ccccc1	0	1	1
25	tramadol	CN(C)CC1CCCCC1(C2=CC(=CC=C2)OC)O	0	0	0
26	vidarabine	C1=NC(=C2C(=N1)N(C=N2)C3C(C(C(O3)CO)O)O)N	0	0	0
27	betaxolol	CC(C)NCC(COC1=CC=C(C=C1)CCOCC2CC2)O	0	0	0
28	fluconazole	OC(Cn1cncn1)(Cn1cncn1)c1ccc(F)cc1F	1	0	1
29	troglitazone	Cc1c(C)c2c(c(C)c1O)CCC(C)(COc1ccc(CC3SC(=O)NC3=O)cc1)O2	1	0	1
30	oseltamivir	CCC(CC)OC1C=C(CC(C1NC(=O)C)N)C(=O)OCC	0	0	0
31	erythromycin	CC[C@H]1OC(=O)[C@H](C)[C@@H](O[C@H]2C[C@@](C)(OC)[C@@H](O)[C@H](C)O2)[C@H](C)[C@@H](O[C@@H]2O[C@H](C)C[C@H](N(C)C)[C@H]2O)[C@](C)(O)C[C@@H](C)C(=O)[C@H](C)[C@@H](O)[C@]1(C)O	1	0	1
32	caffeine	Cn1c(=O)c2c(ncn2C)n(C)c1=O	0	0	0
33	succinylcholine	C[N+](C)(C)CCOC(=O)CCC(=O)OCC[N+](C)(C)C	0	0	0
34	sildenafil	CCCc1nn(C)c2c(=O)nc(-c3cc(S(=O)(=O)N4CCN(C)CC4)ccc3OCC)[nH]c12	0	1	1
35	dofetilide	CN(CCOc1ccc(NS(C)(=O)=O)cc1)CCc1ccc(NS(C)(=O)=O)cc1	0	0	0
36	pyrimethamine	CCc1nc(N)nc(N)c1-c1ccc(Cl)cc1	0	1	1
37	reserpine	COC(=O)[C@H]1[C@H]2C[C@@H]3c4[nH]c5cc(OC)ccc5c4CCN3C[C@H]2C[C@@H](OC(=O)c2cc(OC)c(OC)c(OC)c2)[C@@H]1OC	0	0	0
38	azithromycin	CC[C@H]1OC(=O)[C@H](C)[C@@H](O[C@H]2C[C@@](C)(OC)[C@@H](O)[C@H](C)O2)C(C)[C@@H](O[C@@H]2O[C@H](C)C[C@H](N(C)C)[C@H]2O)[C@](C)(O)C[C@@H](C)CN(C)[C@H](C)[C@@H](O)[C@]1(C)O	0	1	1
39	ticlopidine	Clc1ccccc1CN1CCc2sccc2C1	1	0	1
40	trospium	O=C(OC1CC2CC[C@@H](C1)[N+]21CCCC1)C(O)(c1ccccc1)c1ccccc1.[Cl-]	0	0	0
41	midodrine	COc1ccc(OC)c(C(O)CNC(=O)CN)c1	0	0	0
42	pantoprazole	COc1ccnc(CS(=O)c2nc3ccc(OC(F)F)cc3[nH]2)c1OC	0	1	1
43	citalopram	CN(C)CCCC1(c2ccc(F)cc2)OCc2cc(C#N)ccc21	0	1	1
44	eletriptan	CN1CCCC1CC2=CNC3=C2C=C(C=C3)CCS(=O)(=O)C4=CC=CC=C4	0	0	0
45	moxifloxacin	COc1c(N2C[C@@H]3CCCN[C@@H]3C2)c(F)cc2c(=O)c(C(=O)O)cn(C3CC3)c12	0	1	1
46	nelfinavir	Cc1c(O)cccc1C(=O)N[C@@H](CSc1ccccc1)[C@H](O)CN1C[C@H]2CCCC[C@H]2C[C@H]1C(=O)NC(C)(C)C	0	1	1
47	glimepiride	CCC1=C(C)CN(C(=O)NCCc2ccc(S(=O)(=O)NC(=O)NC3CCC(C)CC3)cc2)C1=O	0	1	1
48	indinavir	CC(C)(C)NC(=O)C1CN(CCN1CC(CC(CC2=CC=CC=C2)C(=O)NC3C(CC4=CC=CC=C34)O)O)CC5=CN=CC=C5	0	0	0
49	lovastatin	CC[C@H](C)C(=O)O[C@H]1C[C@@H](C)C=C2C=C[C@H](C)[C@H](CC[C@@H]3C[C@@H](O)CC(=O)O3)[C@H]21	0	1	1
50	temazepam	CN1C2=C(C=C(C=C2)Cl)C(=NC(C1=O)O)C3=CC=CC=C3	0	0	0
51	nevirapine	Cc1ccnc2c1NC(=O)c1cccnc1N2C1CC1	1	0	1
52	cladribine	C1C(C(OC1N2C=NC3=C(N=C(N=C32)Cl)N)CO)O	0	0	0
53	ranolazine	COc1ccccc1OCC(O)CN1CCN(CC(=O)Nc2c(C)cccc2C)CC1	0	0	0
54	mesalazine	Nc1ccc(O)c(C(=O)O)c1	0	1	1
55	ziprasidone	O=C1Cc2cc(CCN3CCN(c4nsc5ccccc45)CC3)c(Cl)cc2N1	0	1	1
56	methysergide	CC[C@@H](CO)NC(=O)[C@@H]1C=C2c3cccc4c3c(cn4C)C[C@H]2N(C)C1	0	0	0
57	cabergoline	C=CCN1C[C@H](C(=O)N(CCCN(C)C)C(=O)NCC)C[C@@H]2c3cccc4[nH]cc(c34)C[C@H]21	0	0	0
58	dapsone	Nc1ccc(S(=O)(=O)c2ccc(N)cc2)cc1	0	1	1
59	phenytoin	O=C1NC(=O)C(c2ccccc2)(c2ccccc2)N1	1	0	1
60	doxycycline	C[C@H]1c2cccc(O)c2C(O)=C2C(=O)[C@]3(O)C(=O)/C(=C(/N)O)C(=O)[C@@H](N(C)C)[C@@H]3[C@@H](O)[C@@H]21	0	1	1
61	clotrimazole	Clc1ccccc1C(c1ccccc1)(c1ccccc1)n1ccnc1	0	1	1
62	metoprolol	COCCc1ccc(OCC(O)CNC(C)C)cc1	0	1	1
63	ropinirole	CCCN(CCC)CCc1cccc2c1CC(=O)N2	0	1	1
64	isradipine	COC(=O)C1=C(C)NC(C)=C(C(=O)OC(C)C)C1c1cccc2nonc12	0	1	1
65	topiramate	CC1(C)O[C@@H]2[C@@H](CO[C@@]3(COS(N)(=O)=O)OC(C)(C)O[C@@H]23)O1	0	1	1
66	theophylline	Cn1c(=O)c2[nH]cnc2n(C)c1=O	0	0	0
67	argatroban	C[C@@H]1CCN(C(=O)[C@H](CCCN=C(N)N)NS(=O)(=O)c2cccc3c2NC[C@H](C)C3)[C@@H](C(=O)O)C1	0	0	0
68	liothyronine	N[C@@H](Cc1cc(I)c(Oc2ccc(O)c(I)c2)c(I)c1)C(=O)O	0	0	0
69	disopyramide	CC(C)N(CCC(C(N)=O)(c1ccccc1)c1ccccn1)C(C)C	0	1	1
70	lidocaine	CCN(CC)CC(=O)Nc1c(C)cccc1C	0	0	0
71	clemastine	CN1CCC[C@@H]1CCO[C@](C)(c1ccccc1)c1ccc(Cl)cc1	0	0	0
72	venlafaxine	COc1ccc(C(CN(C)C)C2(O)CCCCC2)cc1	0	1	1
73	atomoxetine	CNCC[C@@H](Oc1ccccc1C)c1ccccc1	1	0	1
74	bleomycin	CC1=C(N=C(N=C1N)C(CC(=O)N)NCC(C(=O)N)N)C(=O)NC(C(C2=CN=CN2)OC3C(C(C(C(O3)CO)O)O)OC4C(C(C(C(O4)CO)O)OC(=O)N)O)C(=O)NC(C)C(C(C)C(=O)NC(C(C)O)C(=O)NCCC5=NC(=CS5)C6=NC(=CS6)C(=O)NCCC[S+](C)C)O	0	0	0
75	chlorambucil	O=C(O)CCCc1ccc(N(CCCl)CCCl)cc1	0	1	1
76	etomidate	CCOC(=O)c1cncn1C(C)c1ccccc1	0	0	0
77	morphine	CN1CC[C@]23c4c5ccc(O)c4O[C@H]2[C@@H](O)C=C[C@H]3[C@H]1C5	0	0	0
78	mitomycin	CO[C@@]12[C@H](COC(N)=O)C3=C(C(=O)C(C)=C(N)C3=O)N1C[C@@H]1N[C@@H]12	0	1	1
79	bexarotene	C=C(c1ccc(C(=O)O)cc1)c1cc2c(cc1C)C(C)(C)CCC2(C)C	1	0	1
80	valproic acid	CCCC(CCC)C(=O)O	1	0	1
81	zolmitriptan	CN(C)CCC1=CNC2=C1C=C(C=C2)CC3COC(=O)N3	0	0	0
82	acetaminophen	CC(=O)Nc1ccc(O)cc1	1	0	1
83	gefitinib	COc1cc2ncnc(Nc3ccc(F)c(Cl)c3)c2cc1OCCCN1CCOCC1	1	0	1
84	codeine	COc1ccc2c3c1O[C@H]1[C@@H](O)C=C[C@H]4[C@@H](C2)N(C)CC[C@@]341	0	0	0
85	dihydroergotamine	CN1C[C@H](C(=O)N[C@]2(C)O[C@@]3(O)[C@@H]4CCCN4C(=O)[C@H](Cc4ccccc4)N3C2=O)C[C@@H]2c3cccc4[nH]cc(c34)C[C@H]21	0	0	0
86	amitriptyline	CN(C)CCC=C1c2ccccc2CCc2ccccc21	0	1	1
87	tolcapone	Cc1ccc(C(=O)c2cc(O)c(O)c([N+](=O)[O-])c2)cc1	1	0	1
88	nitroprusside	[C-]#N.[C-]#N.[C-]#N.[C-]#N.[C-]#N.[Fe+4].[N-]=O	0	0	0
89	hydromorphone	CN1CCC23C4C1CC5=C2C(=C(C=C5)O)OC3C(=O)CC4	0	0	0
90	indomethacin	COc1ccc2c(c1)c(CC(=O)O)c(C)n2C(=O)c1ccc(Cl)cc1	1	0	1
91	ethambutol	CCC(CO)NCCNC(CC)CO	1	0	1
92	methadone	CCC(=O)C(CC(C)N(C)C)(C1=CC=CC=C1)C2=CC=CC=C2	0	0	0
93	olanzapine	Cc1cc2c(s1)=Nc1ccccc1NC=2N1CCN(C)CC1	0	1	1
94	atenolol	CC(C)NCC(O)COc1ccc(CC(N)=O)cc1	0	1	1
95	omeprazole	COc1ccc2nc(S(=O)Cc3ncc(C)c(OC)c3C)[nH]c2c1	0	1	1
96	pyrazinamide	NC(=O)c1cnccn1	0	1	1
97	terfenadine	CC(C)(C)C1=CC=C(C=C1)C(CCCN2CCC(CC2)C(C3=CC=CC=C3)(C4=CC=CC=C4)O)O	0	0	0
98	diltiazem	COc1ccc([C@@H]2Sc3ccccc3N(CCN(C)C)C(=O)[C@@H]2OC(C)=O)cc1	1	0	1
99	alfuzosin	COc1cc2nc(N(C)CCCNC(=O)C3CCCO3)nc(N)c2cc1OC	0	1	1
100	minoxidil	N=c1nc(N2CCCCC2)cc(N)n1O	0	0	0
101	chlorzoxazone	O=c1[nH]c2cc(Cl)ccc2o1	1	0	1
102	aminoglutethimide	CCC1(CCC(=O)NC1=O)C2=CC=C(C=C2)N	0	0	0
103	mefloquine	OC(c1cc(C(F)(F)F)nc2c(C(F)(F)F)cccc12)C1CCCCN1	0	1	1
104	sulfadiazine	Nc1ccc(S(=O)(=O)Nc2ncccn2)cc1	0	1	1
105	vinorelbine	CCC1=CC2CC(C3=C(CN(C2)C1)C4=CC=CC=C4N3)(C5=C(C=C6C(=C5)C78CCN9C7C(C=CC9)(C(C(C8N6C)(C(=O)OC)O)OC(=O)C)CC)OC)C(=O)OC	0	0	0
106	clozapine	CN1CCN(C2=c3ccccc3=Nc3ccc(Cl)cc3N2)CC1	1	0	1
107	doxylamine	CN(C)CCOC(C)(c1ccccc1)c1ccccn1	0	0	0
108	levonorgestrel	C#C[C@]1(O)CC[C@H]2[C@@H]3CCC4=CC(=O)CC[C@@H]4[C@H]3CC[C@@]21CC	0	0	0
109	cidofovir	C1=CN(C(=O)N=C1N)CC(CO)OCP(=O)(O)O	0	0	0
110	mirtazapine	CN1CCN2c3ncccc3Cc3ccccc3C2C1	0	1	1
111	timolol	CC(C)(C)NCC(COC1=NSN=C1N2CCOCC2)O	0	0	0
112	palonosetron	C1CC2CN(C(=O)C3=CC=CC(=C23)C1)C4CN5CCC4CC5	0	0	0
113	mexiletine	Cc1cccc(C)c1OCC(C)N	1	0	1
114	amlodipine	CCOC(=O)C1=C(COCCN)NC(C)=C(C(=O)OC)C1c1ccccc1Cl	0	1	1
115	triamterene	Nc1nc(N)c2nc(-c3ccccc3)c(N)nc2n1	0	1	1
116	digoxin	C[C@H]1O[C@@H](O[C@H]2[C@@H](O)C[C@H](O[C@H]3[C@@H](O)C[C@H](O[C@H]4CC[C@@]5(C)[C@H](CC[C@@H]6[C@@H]5C[C@@H](O)[C@]5(C)C(C7=CC(=O)OC7)CC[C@]65O)C4)O[C@@H]3C)O[C@@H]2C)C[C@H](O)[C@@H]1O	0	0	0
117	nimodipine	CC1=C(C(C(=C(N1)C)C(=O)OC(C)C)C2=CC(=CC=C2)[N+](=O)[O-])C(=O)OCCOC	0	0	0
118	carisoprodol	CCCC(C)(COC(N)=O)COC(=O)NC(C)C	0	0	0
119	progesterone	CC(=O)[C@H]1CC[C@H]2[C@@H]3CCC4=CC(=O)CC[C@]4(C)[C@H]3CC[C@]12C	0	1	1
120	sorafenib	CNC(=O)c1cc(Oc2ccc(NC(=O)Nc3ccc(Cl)c(C(F)(F)F)c3)cc2)ccn1	1	0	1
121	griseofulvin	COC1=CC(=O)C[C@@H](C)[C@]12Oc1c(Cl)c(OC)cc(OC)c1C2=O	1	0	1
122	nisoldipine	CC1=C(C(C(=C(N1)C)C(=O)OCC(C)C)C2=CC=CC=C2[N+](=O)[O-])C(=O)OC	0	0	0
123	eszopiclone	CN1CCN(CC1)C(=O)OC2C3=NC=CN=C3C(=O)N2C4=NC=C(C=C4)Cl	0	0	0
124	alprazolam	Cc1nnc2n1-c1ccc(Cl)cc1C(c1ccccc1)=NC2	0	1	1
125	rosiglitazone	CN(CCOc1ccc(CC2SC(=O)NC2=O)cc1)c1ccccn1	0	1	1
126	secobarbital	CCCC(C)C1(C(=O)NC(=O)NC1=O)CC=C	0	0	0
127	spironolactone	CC(=O)S[C@@H]1CC2=CC(=O)CC[C@]2(C)[C@H]2CC[C@@]3(C)[C@@H](CC[C@@]34CCC(=O)O4)[C@H]12	0	1	1
128	methylphenidate	COC(=O)C(c1ccccc1)C1CCCCN1	0	1	1
129	zolpidem	CC1=CC=C(C=C1)C2=C(N3C=C(C=CC3=N2)C)CC(=O)N(C)C	0	0	0
130	famciclovir	CC(=O)OCC(CCN1C=NC2=CN=C(N=C21)N)COC(=O)C	0	0	0
131	prochlorperazine	CN1CCN(CCCN2c3ccccc3Sc3ccc(Cl)cc32)CC1	0	1	1
132	cyproheptadine	CN1CCC(=C2c3ccccc3C=Cc3ccccc32)CC1	0	1	1
133	bendroflumethiazide	NS(=O)(=O)c1cc2c(cc1C(F)(F)F)NC(Cc1ccccc1)NS2(=O)=O	0	1	1
134	allopurinol	O=c1ncnc2[nH][nH]cc1-2	1	0	1
135	trimethoprim	COc1cc(Cc2cnc(N)nc2N)cc(OC)c1OC	0	1	1
136	gemcitabine	Nc1ccn([C@@H]2O[C@H](CO)[C@@H](O)C2(F)F)c(=O)n1	1	0	1
137	teniposide	COc1cc([C@@H]2c3cc4c(cc3[C@@H](O[C@@H]3O[C@@H]5COC(c6cccs6)O[C@H]5[C@H](O)[C@H]3O)[C@H]3COC(=O)[C@H]23)OCO4)cc(OC)c1O	0	1	1
138	epirubicin	CC1C(C(CC(O1)OC2CC(CC3=C2C(=C4C(=C3O)C(=O)C5=C(C4=O)C(=CC=C5)OC)O)(C(=O)CO)O)N)O	0	0	0
139	chloramphenicol	O=C(NC(CO)C(O)c1ccc([N+](=O)[O-])cc1)C(Cl)Cl	0	0	0
140	lansoprazole	Cc1c(OCC(F)(F)F)ccnc1CS(=O)c1nc2ccccc2[nH]1	0	1	1
141	levothyroxine	N[C@@H](Cc1cc(I)c(Oc2cc(I)c(O)c(I)c2)c(I)c1)C(=O)O	0	1	1
142	meperidine	CCOC(=O)C1(c2ccccc2)CCN(C)CC1	0	0	0
143	loratadine	CCOC(=O)N1CCC(=C2c3ccc(Cl)cc3CCc3cccnc32)CC1	0	0	0
144	imipramine	CN(C)CCCN1c2ccccc2CCc2ccccc21	0	1	1
145	nabumetone	CC(=O)CCC1=CC2=C(C=C1)C=C(C=C2)OC	0	0	0
146	ketorolac	O=C(c1ccccc1)c1ccc2n1CCC2C(=O)O	0	1	1
147	quinine	C=C[C@H]1CN2CCC1C[C@H]2[C@H](O)c1ccnc2ccc(OC)cc12	0	1	1
148	montelukast	CC(C)(O)c1ccccc1CC[C@@H](SCC1(CC(=O)O)CC1)c1cccc(/C=C/c2ccc3ccc(Cl)cc3n2)c1	0	1	1
149	fluoxetine	CNCCC(Oc1ccc(C(F)(F)F)cc1)c1ccccc1	0	1	1
150	chlordiazepoxide	CN=C1CN(O)C(c2ccccc2)=c2cc(Cl)ccc2=N1	0	1	1
151	duloxetine	CNCC[C@H](Oc1cccc2ccccc12)c1cccs1	1	0	1
152	chlorpromazine	CN(C)CCCN1c2ccccc2Sc2ccc(Cl)cc21	0	1	1
153	raloxifene	O=C(c1ccc(OCCN2CCCCC2)cc1)c1c(-c2ccc(O)cc2)sc2cc(O)ccc12	0	0	0
154	celecoxib	Cc1ccc(-c2cc(C(F)(F)F)nn2-c2ccc(S(N)(=O)=O)cc2)cc1	0	1	1
155	dicloxacillin	Cc1onc(-c2c(Cl)cccc2Cl)c1C(=O)N[C@@H]1C(=O)N2[C@@H]1SC(C)(C)[C@@H]2C(=O)O	0	1	1
156	nabilone	CCCCCCC(C)(C)c1cc(O)c2c(c1)OC(C)(C)[C@@H]1CCC(=O)C[C@@H]21	0	0	0
157	sotalol	CC(C)NCC(C1=CC=C(C=C1)NS(=O)(=O)C)O	0	0	0
158	buspirone	C1CCC2(C1)CC(=O)N(C(=O)C2)CCCCN3CCN(CC3)C4=NC=CC=N4	0	0	0
159	miglitol	OCCN1C[C@H](O)[C@@H](O)[C@H](O)[C@H]1CO	0	0	0
160	entacapone	CCN(CC)C(=O)/C(C#N)=C/c1cc(O)c(O)c([N+](=O)[O-])c1	0	1	1
161	zidovudine	Cc1cn([C@H]2C[C@H](N=[N+]=[N-])[C@@H](CO)O2)c(=O)[nH]c1=O	1	0	1
162	darifenacin	NC(=O)C(c1ccccc1)(c1ccccc1)[C@@H]1CCN(CCc2ccc3c(c2)CCO3)C1	0	0	0
163	oxycodone	COc1ccc2c3c1O[C@H]1C(=O)CC[C@@]4(O)[C@@H](C2)N(C)CC[C@]314	0	0	0
164	flutamide	CC(C)C(=O)Nc1ccc([N+](=O)[O-])c(C(F)(F)F)c1	1	0	1
165	tolmetin	Cc1ccc(C(=O)c2ccc(CC(=O)O)n2C)cc1	0	1	1
166	cimetidine	CN=C(NC#N)NCCSCc1nc[nH]c1C	0	1	1
167	haloperidol	O=C(CCCN1CCC(O)(c2ccc(Cl)cc2)CC1)c1ccc(F)cc1	0	1	1
168	ritonavir	CC(C)c1nc(CN(C)C(=O)N[C@H](C(=O)N[C@@H](Cc2ccccc2)C[C@H](O)[C@H](Cc2ccccc2)NC(=O)OCc2cncs2)C(C)C)cs1	1	0	1
169	aminocaproic acid	NCCCCCC(=O)O	0	0	0
170	dextromethorphan	COc1ccc2c(c1)[C@]13CCCC[C@@H]1[C@H](C2)N(C)CC3	0	0	0
171	cisplatin	Cl[Pt+2]Cl.N.N	0	1	1
172	albendazole	CCCSc1ccc2nc(NC(=O)OC)[nH]c2c1	1	0	1
173	trandolapril	CCOC(=O)[C@H](CCc1ccccc1)N[C@@H](C)C(=O)N1[C@H](C(=O)O)C[C@H]2CCCC[C@@H]21	0	1	1
174	caspofungin	CCC(C)CC(C)CCCCCCCCC(=O)NC1CC(C(NC(=O)C2C(CCN2C(=O)C(NC(=O)C(NC(=O)C3CC(CN3C(=O)C(NC1=O)C(C)O)O)C(C(C4=CC=C(C=C4)O)O)O)C(CCN)O)O)NCCN)O	0	0	0
175	oxaliplatin	N[C@@H]1CCCC[C@H]1N.O=C([O-])C(=O)[O-].[Pt+2]	1	0	1
176	erlotinib	C#Cc1cccc(Nc2ncnc3cc(OCCOC)c(OCCOC)cc23)c1	1	0	1
177	cyclophosphamide	O=P1(N(CCCl)CCCl)NCCCO1	0	1	1
178	ciprofloxacin	O=C(O)c1cn(C2CC2)c2cc(N3CCNCC3)c(F)cc2c1=O	1	0	1
179	nortriptyline	CNCCC=C1c2ccccc2CCc2ccccc21	1	0	1
180	vincristine	CC[C@]1(O)C[C@H]2CN(CCc3c([nH]c4ccccc34)[C@@](C(=O)OC)(c3cc4c(cc3OC)N(C=O)[C@H]3[C@@](O)(C(=O)OC)[C@H](OC(C)=O)[C@]5(CC)C=CCN6CC[C@]43[C@@H]65)C2)C1	0	1	1
181	benazepril	CCOC(=O)[C@H](CCc1ccccc1)N[C@H]1CCc2ccccc2N(CC(=O)O)C1=O	0	1	1
182	amoxapine	C1CN(CCN1)C2=NC3=CC=CC=C3OC4=C2C=C(C=C4)Cl	0	0	0
183	fluorouracil	O=c1[nH]cc(F)c(=O)[nH]1	0	1	1
184	pyridostigmine	CN(C)C(=O)Oc1ccc[n+](C)c1	0	0	0
185	zafirlukast	COc1cc(C(=O)NS(=O)(=O)c2ccccc2C)ccc1Cc1cn(C)c2ccc(NC(=O)OC3CCCC3)cc12	1	0	1
186	propylthiouracil	CCCc1cc(=O)[nH]c(=S)[nH]1	1	0	1
187	methoxsalen	COc1c2occc2cc2ccc(=O)oc12	0	1	1
188	piroxicam	CN1/C(=C(/O)Nc2ccccn2)C(=O)c2ccccc2S1(=O)=O	0	1	1
189	lamotrigine	Nc1nnc(-c2cccc(Cl)c2Cl)c(N)n1	1	0	1
190	hydroxyzine	OCCOCCN1CCN(C(c2ccccc2)c2ccc(Cl)cc2)CC1	0	0	0
191	bosentan	COc1ccccc1Oc1c(NS(=O)(=O)c2ccc(C(C)(C)C)cc2)nc(-c2ncccn2)nc1OCCO	1	0	1
192	methotrexate	CN(Cc1cnc2nc(N)nc(N)c2n1)c1ccc(C(=O)N[C@@H](CCC(=O)O)C(=O)O)cc1	1	0	1
193	carbamazepine	NC(=O)N1c2ccccc2C=Cc2ccccc21	1	0	1
194	vinblastine	CC[C@]1(O)C[C@@H]2CN(CCc3c([nH]c4ccccc34)[C@@](C(=O)OC)(c3cc4c(cc3OC)N(C)[C@H]3[C@@](O)(C(=O)OC)[C@H](OC(C)=O)[C@]5(CC)C=CCN6CC[C@]43[C@@H]65)C2)C1	0	0	0
195	propranolol	CC(C)NCC(COC1=CC=CC2=CC=CC=C21)O	0	0	0
196	clonidine	C1CN=C(N1)NC2=C(C=CC=C2Cl)Cl	0	0	0
197	sulfamethizole	Cc1nnc(NS(=O)(=O)c2ccc(N)cc2)s1	0	1	1
198	valaciclovir	CC(C)[C@H](N)C(=O)OCCOCn1cnc2c(=O)nc(N)[nH]c21	0	1	1
199	carbenicillin	CC1(C)S[C@@H]2[C@H](NC(=O)C(C(=O)O)c3ccccc3)C(=O)N2[C@H]1C(=O)O	0	1	1
200	valdecoxib	Cc1onc(-c2ccccc2)c1-c1ccc(S(N)(=O)=O)cc1	0	1	1
201	voriconazole	C[C@@H](c1ncncc1F)[C@](O)(Cn1cncn1)c1ccc(F)cc1F	1	0	1
202	nizatidine	CN/C(=C\[N+](=O)[O-])NCCSCc1csc(CN(C)C)n1	0	1	1
203	diclofenac	O=C(O)Cc1ccccc1Nc1c(Cl)cccc1Cl	1	0	1
204	doxazosin	COC1=C(C=C2C(=C1)C(=NC(=N2)N3CCN(CC3)C(=O)C4COC5=CC=CC=C5O4)N)OC	0	0	0
205	ethosuximide	CCC1(CC(=O)NC1=O)C	0	0	0
206	amiloride	NC(N)=NC(=O)c1nc(Cl)c(N)nc1N	0	1	1
207	labetalol	CC(CCc1ccccc1)NCC(O)c1ccc(O)c(C(N)=O)c1	1	0	1
208	linezolid	CC(=O)NC[C@H]1CN(c2ccc(N3CCOCC3)c(F)c2)C(=O)O1	0	1	1
209	ivermectin	CCC(C)[C@H]1O[C@]2(CC[C@@H]1C)C[C@@H]1C[C@@H](C/C=C(\C)[C@@H](O[C@H]3C[C@H](OC)[C@@H](O[C@H]4C[C@H](OC)[C@@H](O)[C@H](C)O4)[C@H](C)O3)[C@@H](C)/C=C/C=C3\CO[C@@H]4[C@H](O)C(C)=C[C@@H](C(=O)O1)[C@]34O)O2.CO[C@H]1C[C@H](O[C@H]2[C@H](C)O[C@@H](O[C@@H]3/C(C)=C/C[C@@H]4C[C@@H](C[C@]5(CC[C@H](C)[C@@H](C(C)C)O5)O4)OC(=O)[C@@H]4C=C(C)[C@@H](O)[C@H]5OC/C(=C\C=C\[C@@H]3C)[C@]54O)C[C@@H]2OC)O[C@@H](C)[C@@H]1O	0	1	1
210	sulindac	CC1=C(CC(=O)O)c2cc(F)ccc2C1=Cc1ccc(S(C)=O)cc1	1	0	1
211	nafcillin	CCOc1ccc2ccccc2c1C(=O)N[C@@H]1C(=O)N2[C@@H]1SC(C)(C)[C@@H]2C(=O)O	0	1	1
212	chloroquine	CCN(CC)CCCC(C)Nc1ccnc2cc(Cl)ccc12	0	1	1
213	bisoprolol	CC(C)NCC(COC1=CC=C(C=C1)COCCOC(C)C)O	0	0	0
214	rifabutin	CO[C@H]1/C=C/O[C@@]2(C)Oc3c(C)c(O)c4c(c3C2=O)C2=NC3(CCN(CC(C)C)CC3)NC2=C(NC(=O)/C(C)=C\C=C\[C@H](C)[C@H](O)[C@@H](C)[C@@H](O)[C@@H](C)[C@H](OC(C)=O)[C@@H]1C)C4=O	0	1	1
215	imatinib	Cc1ccc(NC(=O)c2ccc(CN3CCN(C)CC3)cc2)cc1Nc1nccc(-c2cccnc2)n1	1	0	1
216	oxandrolone	C[C@]12COC(=O)C[C@@H]1CC[C@@H]1[C@@H]2CC[C@@]2(C)[C@H]1CC[C@]2(C)O	1	0	1
217	nicardipine	CC1=C(C(C(=C(N1)C)C(=O)OCCN(C)CC2=CC=CC=C2)C3=CC(=CC=C3)[N+](=O)[O-])C(=O)OC	0	0	0
218	fluphenazine	C1CN(CCN1CCCN2C3=CC=CC=C3SC4=C2C=C(C=C4)C(F)(F)F)CCO	0	0	0
219	testosterone	C[C@]12CC[C@H]3[C@@H](CCC4=CC(=O)CC[C@@]43C)[C@@H]1CC[C@@H]2O	1	0	1
220	efavirenz	O=C1Nc2ccc(Cl)cc2[C@@](C#CC2CC2)(C(F)(F)F)O1	1	0	1
221	niacin	O=C(O)c1cccnc1	1	0	1
222	prednisone	C[C@]12C=CC(=O)C=C1CC[C@@H]1[C@@H]2C(=O)C[C@@]2(C)[C@H]1CC[C@]2(O)C(=O)CO	0	1	1
223	clofibrate	CCOC(=O)C(C)(C)Oc1ccc(Cl)cc1	0	1	1
224	astemizole	COC1=CC=C(C=C1)CCN2CCC(CC2)NC3=NC4=CC=CC=C4N3CC5=CC=C(C=C5)F	0	0	0
225	adenosine	Nc1ncnc2c1ncn2[C@@H]1O[C@H](CO)[C@@H](O)[C@H]1O	0	0	0
226	simvastatin	CCC(C)(C)C(=O)O[C@H]1C[C@@H](C)C=C2C=C[C@H](C)[C@H](CC[C@@H]3C[C@@H](O)CC(=O)O3)[C@H]21	0	1	1
227	mebendazole	COC(=O)Nc1nc2ccc(C(=O)c3ccccc3)cc2[nH]1	0	1	1
228	mitotane	Clc1ccc(C(c2ccccc2Cl)C(Cl)Cl)cc1	0	0	0
229	trazodone	O=c1n(CCCN2CCN(c3cccc(Cl)c3)CC2)nc2ccccn12	0	1	1
230	verapamil	COc1ccc(CCN(C)CCCC(C#N)(c2ccc(OC)c(OC)c2)C(C)C)cc1OC	0	1	1
231	nilutamide	CC1(C)NC(=O)N(c2ccc([N+](=O)[O-])c(C(F)(F)F)c2)C1=O	1	0	1
232	epinephrine	CNC[C@H](O)c1ccc(O)c(O)c1	0	0	0
233	sumatriptan	CNS(=O)(=O)CC1=CC2=C(C=C1)NC=C2CCN(C)C	0	0	0
234	chlorpropamide	CCCNC(=O)NS(=O)(=O)c1ccc(Cl)cc1	0	1	1
235	galantamine	CN1CCC23C=CC(CC2OC4=C(C=CC(=C34)C1)OC)O	0	0	0
236	tamoxifen	CC/C(=C(\c1ccccc1)c1ccc(OCCN(C)C)cc1)c1ccccc1	1	0	1
237	losartan	CCCCc1nc(Cl)c(CO)n1Cc1ccc(-c2ccccc2-c2nn[nH]n2)cc1	0	1	1
238	thioridazine	CSc1ccc2c(c1)N(CCC1CCCCN1C)c1ccccc1S2	0	1	1
239	warfarin	CC(=O)CC(c1ccccc1)c1c(O)oc2ccccc2c1=O	0	1	1
240	midazolam	Cc1ncc2n1-c1ccc(Cl)cc1C(c1ccccc1F)=NC2	0	0	0
241	trovafloxacin	NC1[C@H]2CN(c3nc4c(cc3F)c(=O)c(C(=O)O)cn4-c3ccc(F)cc3F)C[C@@H]12	1	0	1
242	fludrocortisone	C[C@]12CCC(=O)C=C1CC[C@H]1[C@@H]3CC[C@](O)(C(=O)CO)[C@@]3(C)C[C@H](O)[C@@]12F	0	0	0
243	mycophenolate mofetil	COc1c(C)c2c(c(O)c1C/C=C(\C)CCC(=O)OCCN1CCOCC1)C(=O)OC2	0	1	1
244	flurazepam	CCN(CC)CCN1C(=O)CN=C(c2ccccc2F)c2cc(Cl)ccc21	0	1	1
245	daunorubicin	COc1cccc2c1C(=O)c1c(O)c3c(c(O)c1C2=O)C[C@@](O)(C(C)=O)C[C@@H]3O[C@H]1C[C@H](N)[C@H](O)[C@H](C)O1	0	0	0
246	furosemide	C1=COC(=C1)CNC2=CC(=C(C=C2C(=O)O)S(=O)(=O)N)Cl	0	0	0
247	tizanidine	Clc1ccc2nsnc2c1NC1=NCCN1	1	0	1
248	nitrofurantoin	O=C1CN(/N=C\c2ccc([N+](=O)[O-])o2)C(=O)N1	1	0	1
249	eplerenone	CC12CCC(=O)C=C1CC(C3C24C(O4)CC5(C3CCC56CCC(=O)O6)C)C(=O)OC	0	0	0
250	naltrexone	C1CC1CN2CCC34C5C(=O)CCC3(C2CC6=C4C(=C(C=C6)O)O5)O	0	0	0
251	delavirdine	CC(C)NC1=C(N=CC=C1)N2CCN(CC2)C(=O)C3=CC4=C(N3)C=CC(=C4)NS(=O)(=O)C	0	0	0
252	tamsulosin	CCOc1ccccc1OCCN[C@H](C)Cc1ccc(OC)c(S(N)(=O)=O)c1	0	1	1
253	sufentanil	CCC(=O)N(c1ccccc1)C1(COC)CCN(CCc2cccs2)CC1	0	0	0
254	lamivudine	Nc1ccn([C@@H]2CS[C@H](CO)O2)c(=O)n1	0	1	1
255	apomorphine	CN1CCc2cccc3c2[C@H]1Cc1ccc(O)c(O)c1-3	0	0	0
256	paroxetine	Fc1ccc([C@@H]2CCNC[C@H]2COc2ccc3c(c2)OCO3)cc1	0	1	1
257	nitroglycerin	O=[N+]([O-])OCC(CO[N+](=O)[O-])O[N+](=O)[O-]	0	0	0
258	thiabendazole	c1ccc2[nH]c(-c3cscn3)nc2c1	1	0	1
259	nateglinide	CC(C)C1CCC(CC1)C(=O)NC(CC2=CC=CC=C2)C(=O)O	0	0	0
260	risperidone	Cc1nc2n(c(=O)c1CCN1CCC(c3noc4cc(F)ccc34)CC1)CCCC2	0	1	1
261	meclizine	Cc1cccc(CN2CCN(C(c3ccccc3)c3ccc(Cl)cc3)CC2)c1	0	0	0
262	pentamidine	N=C(N)c1ccc(OCCCCCOc2ccc(C(=N)N)cc2)cc1	0	1	1
263	riluzole	Nc1nc2ccc(OC(F)(F)F)cc2s1	1	0	1
264	hydrocortisone	C[C@]12CCC(=O)C=C1CC[C@@H]1[C@@H]2[C@@H](O)C[C@@]2(C)[C@H]1CC[C@]2(O)C(=O)CO	0	0	0
265	mannitol	OCC(O)C(O)C(O)C(O)CO	0	0	0
266	zileuton	CC(c1cc2ccccc2s1)N(O)C(N)=O	1	0	1
267	modafinil	NC(=O)CS(=O)C(c1ccccc1)c1ccccc1	0	1	1
268	deferoxamine	CC(=O)N(O)CCCCCNC(=O)CCC(=O)N(O)CCCCCNC(=O)CCC(=O)N(O)CCCCCN	0	1	1
269	scopolamine	CN1C2CC(OC(=O)C(CO)c3ccccc3)CC1C1OC12	0	0	0
270	etodolac	CCc1cccc2c3c([nH]c12)C(CC)(CC(=O)O)OCC3	1	0	1
271	tranylcypromine	N[C@@H]1CC1c1ccccc1	0	1	1
272	dolasetron	C1C2CC3CC(CC1N3CC2=O)OC(=O)C4=CNC5=CC=CC=C54	0	0	0
273	clopidogrel	COC(=O)[C@H](c1ccccc1Cl)N1CCc2sccc2C1	0	1	1
274	tetracycline	CN(C)C1C(=O)/C(=C(\N)O)C(=O)C2(O)C(=O)C3=C(O)c4c(O)cccc4C(C)(O)C3CC12	0	1	1
275	meropenem	C[C@@H](O)[C@H]1C(=O)N2C(C(=O)O)=C(S[C@H]3CC[C@@H](C(=O)N(C)C)N3)[C@H](C)[C@H]12	0	1	1
276	irinotecan	CCc1c2c(nc3ccc(OC(=O)N4CCC(N5CCCCC5)CC4)cc13)-c1cc3c(c(=O)n1C2)COC(=O)[C@]3(O)CC	0	1	1
277	methimazole	Cn1cc[nH]c1=S	1	0	1
278	mometasone	CC1CC2C3CCC4=CC(=O)C=CC4(C3(C(CC2(C1(C(=O)CCl)O)C)O)Cl)C	0	0	0
279	etoposide	COc1cc([C@@H]2c3cc4c(cc3[C@@H](O[C@@H]3O[C@@H]5CO[C@@H](C)O[C@H]5[C@H](O)[C@H]3O)[C@H]3COC(=O)[C@H]23)OCO4)cc(OC)c1O	0	1	1
280	oxcarbazepine	NC(=O)N1c2ccccc2CC(=O)c2ccccc21	0	1	1
281	phenelzine	NNCCc1ccccc1	0	1	1
282	estradiol	C[C@]12CC[C@@H]3c4ccc(O)cc4CC[C@H]3[C@@H]1CC[C@@H]2O	0	1	1
283	mefenamic acid	Cc1cccc(Nc2ccccc2C(=O)O)c1C	1	0	1
284	naproxen	COc1ccc2cc(C(C)C(=O)O)ccc2c1	0	1	1
285	perindopril	CCCC(C(=O)OCC)NC(C)C(=O)N1C2CCCCC2CC1C(=O)O	0	0	0
286	primidone	CCC1(c2ccccc2)C(=O)NCNC1=O	0	0	0
287	alfentanil	CCC(=O)N(c1ccccc1)C1(COC)CCN(CCn2nnn(CC)c2=O)CC1	0	0	0
288	indapamide	CC1CC2=CC=CC=C2N1NC(=O)C3=CC(=C(C=C3)Cl)S(=O)(=O)N	0	0	0
289	biperiden	OC(CCN1CCCCC1)(c1ccccc1)C1CC2C=CC1C2	0	0	0
290	ribavirin	C1=NC(=NN1C2C(C(C(O2)CO)O)O)C(=O)N	0	0	0
291	meloxicam	Cc1cnc(NC(=O)C2=C(O)c3ccccc3S(=O)(=O)N2C)s1	0	1	1
292	propofol	CC(C)c1cccc(C(C)C)c1O	0	1	1
293	acetazolamide	CC(=O)Nc1nnc(S(N)(=O)=O)s1	1	0	1
294	tadalafil	CN1CC(=O)N2C(C1=O)CC3=C(C2C4=CC5=C(C=C4)OCO5)NC6=CC=CC=C36	0	0	0
295	disulfiram	CCN(CC)C(=S)SSC(=S)N(CC)CC	1	0	1
296	diazepam	CN1C(=O)CN=C(C2=C1C=CC(=C2)Cl)C3=CC=CC=C3	0	0	0
297	trifluoperazine	CN1CCN(CC1)CCCN2C3=CC=CC=C3SC4=C2C=C(C=C4)C(F)(F)F	0	0	0
298	cefaclor	NC(C(=O)N[C@@H]1C(=O)N2C(C(=O)O)=C(Cl)CS[C@H]12)c1ccccc1	0	1	1
299	mifepristone	CC#C[C@]1(O)CC[C@H]2[C@@H]3CCC4=CC(=O)CCC4=C3[C@@H](c3ccc(N(C)C)cc3)C[C@@]21C	0	0	0
300	loperamide	CN(C)C(=O)C(CCN1CCC(O)(c2ccc(Cl)cc2)CC1)(c1ccccc1)c1ccccc1	0	0	0
301	tolazamide	Cc1ccc(S(=O)(=O)NC(=O)NN2CCCCCC2)cc1	0	1	1
302	dobutamine	CC(CCc1ccc(O)cc1)NCCc1ccc(O)c(O)c1	0	0	0
303	oxazepam	C1=CC=C(C=C1)C2=NC(C(=O)NC3=C2C=C(C=C3)Cl)O	0	0	0
304	donepezil	COc1cc2c(cc1OC)C(=O)C(CC1CCN(Cc3ccccc3)CC1)C2	0	1	1
305	perphenazine	OCCN1CCN(CCCN2c3ccccc3Sc3ccc(Cl)cc32)CC1	0	1	1
306	dacarbazine	CN(C)N/N=C1\N=CN=C1C(N)=O	1	0	1
307	pseudoephedrine	CN[C@@H](C)[C@@H](O)c1ccccc1	0	0	0
308	terbinafine	CN(CC=CC#CC(C)(C)C)Cc1cccc2ccccc12	1	0	1
309	prednisolone	C[C@]12C=CC(=O)C=C1CC[C@@H]1[C@@H]2[C@@H](O)C[C@@]2(C)[C@H]1CC[C@]2(O)C(=O)CO	0	1	1
310	diflunisal	O=C(O)c1cc(-c2ccc(F)cc2F)ccc1O	1	0	1
311	vardenafil	CCCC1=NC(=C2N1N=C(NC2=O)C3=C(C=CC(=C3)S(=O)(=O)N4CCN(CC4)CC)OCC)C	0	0	0
312	ranitidine	CN/C(=C\[N+](=O)[O-])NCCSCc1ccc(CN(C)C)o1	0	1	1
313	tacrolimus	C=CC[C@@H]1C=C(C)C[C@H](C)C[C@H](OC)[C@H]2O[C@@](O)(C(=O)C(=O)N3CCCC[C@H]3C(=O)O[C@H](C(C)=C[C@@H]3CC[C@@H](O)[C@H](OC)C3)[C@H](C)[C@@H](O)CC1=O)[C@H](C)C[C@@H]2OC	0	1	1
314	benzphetamine	CC(Cc1ccccc1)N(C)Cc1ccccc1	0	0	0
315	benzonatate	CCCCNc1ccc(C(=O)OCCOCCOCCOCCOCCOCCOCCOCCOCCOC)cc1	0	1	1
316	terbutaline	CC(C)(C)NCC(O)c1cc(O)cc(O)c1	0	1	1
317	conivaptan	Cc1nc2c([nH]1)CCN(C(=O)c1ccc(NC(=O)c3ccccc3-c3ccccc3)cc1)c1ccccc1-2	0	0	0
318	sirolimus	CO[C@H]1C[C@@H]2CC[C@@H](C)[C@@](O)(O2)C(=O)C(=O)N2CCCC[C@H]2C(=O)O[C@H]([C@H](C)CC2CC[C@@H](O)[C@H](OC)C2)CC(=O)[C@H](C)/C=C(\C)[C@@H](O)[C@@H](OC)C(=O)[C@H](C)C[C@H](C)/C=C/C=C/C=C/1C	0	1	1
319	emtricitabine	C1C(OC(S1)CO)N2C=C(C(=NC2=O)N)F	0	0	0
320	quinapril	CCOC(=O)[C@H](CCc1ccccc1)N[C@@H](C)C(=O)N1Cc2ccccc2C[C@H]1C(=O)O	0	1	1
321	isosorbide dinitrate	O=[N+]([O-])O[C@H]1CO[C@H]2[C@@H]1OC[C@H]2O[N+](=O)[O-]	0	0	0
322	bumetanide	CCCCNC1=C(C(=CC(=C1)C(=O)O)S(=O)(=O)N)OC2=CC=CC=C2	0	0	0
323	mechlorethamine	CN(CCCl)CCCl	0	0	0
324	granisetron	CN1C2CCCC1CC(C2)NC(=O)C3=NN(C4=CC=CC=C43)C	0	0	0
325	triazolam	CC1=NN=C2N1C3=C(C=C(C=C3)Cl)C(=NC2)C4=CC=CC=C4Cl	0	0	0
326	ondansetron	Cc1nccn1CC1CCc2c(c3ccccc3n2C)C1=O	0	1	1
327	tiagabine	CC1=C(SC=C1)C(=CCCN2CCCC(C2)C(=O)O)C3=C(C=CS3)C	0	0	0
328	quinidine	C=C[C@H]1CN2CC[C@H]1C[C@@H]2[C@@H](O)c1ccnc2ccc(OC)cc12	0	1	1
329	zonisamide	NS(=O)(=O)Cc1noc2ccccc12	0	1	1
330	tinidazole	CCS(=O)(=O)CCn1c([N+](=O)[O-])cnc1C	0	1	1
331	repaglinide	CCOc1cc(CC(=O)N[C@@H](CC(C)C)c2ccccc2N2CCCCC2)ccc1C(=O)O	0	1	1
332	amantadine	C1C2CC3CC1CC(C2)(C3)N	0	0	0
333	metronidazole	Cc1ncc([N+](=O)[O-])n1CCO	0	1	1
334	almotriptan	CN(C)CCc1c[nH]c2ccc(CS(=O)(=O)N3CCCC3)cc12	0	0	0
335	ketotifen	CN1CCC(=C2C3=C(C(=O)CC4=CC=CC=C42)SC=C3)CC1	0	0	0
336	cyclobenzaprine	CN(C)CCC=C1c2ccccc2C=Cc2ccccc21	0	1	1
337	famotidine	NC(N)=Nc1nc(CSCCC(N)=NS(N)(=O)=O)cs1	0	1	1
338	azacitidine	C1=NC(=NC(=O)N1C2C(C(C(O2)CO)O)O)N	0	0	0
339	tipranavir	CCC[C@@]1(CCc2ccccc2)CC(=O)C([C@H](CC)c2cccc(NS(=O)(=O)c3ccc(C(F)(F)F)cn3)c2)=C(O)O1	1	0	1
340	felbamate	NC(=O)OCC(COC(N)=O)c1ccccc1	1	0	1
341	isoniazid	NNC(=O)c1ccncc1	1	0	1
342	naratriptan	CNS(=O)(=O)CCC1=CC2=C(C=C1)NC=C2C3CCN(CC3)C	0	0	0
343	rizatriptan	CN(C)CCc1c[nH]c2ccc(Cn3cncn3)cc12	0	0	0
344	carboplatin	O=C(O)C1(C(=O)O)CCC1.[NH2-].[NH2-].[Pt]	0	1	1
345	methylprednisolone	C[C@H]1C[C@@H]2[C@H]([C@@H](O)C[C@@]3(C)[C@H]2CC[C@]3(O)C(=O)CO)[C@@]2(C)C=CC(=O)C=C12	0	1	1
346	pindolol	CC(C)NCC(O)COc1cccc2[nH]ccc12	0	0	0
347	zaleplon	CCN(C(C)=O)c1cccc(-c2ccnc3c(C#N)cnn23)c1	0	0	0
348	bromfenac	Nc1c(CC(=O)O)cccc1C(=O)c1ccc(Br)cc1	1	0	1
349	telmisartan	CCCc1nc2c(C)cc(-c3nc4ccccc4n3C)cc2n1Cc1ccc(-c2ccccc2C(=O)O)cc1	0	1	1
350	methyldopa	C[C@](N)(Cc1ccc(O)c(O)c1)C(=O)O	1	0	1
351	alosetron	Cc1[nH]cnc1CN1CCc2c(c3ccccc3n2C)C1=O	0	1	1
352	ezetimibe	O=C1[C@H](CC[C@H](O)c2ccc(F)cc2)[C@@H](c2ccc(O)cc2)N1c1ccc(F)cc1	0	1	1
353	telithromycin	CC[C@H]1OC(=O)[C@H](C)C(=O)[C@H](C)[C@@H](O[C@@H]2O[C@H](C)C[C@H](N(C)C)[C@H]2O)[C@@](C)(OC)C[C@@H](C)C(=O)[C@H](C)[C@H]2N(CCCCn3cnc(-c4cccnc4)c3)C(=O)O[C@]12C	1	0	1
354	lomefloxacin	CCN1C=C(C(=O)C2=CC(=C(C(=C21)F)N3CCNC(C3)C)F)C(=O)O	0	0	0
355	ramelteon	CCC(=O)NCC[C@@H]1CCc2ccc3c(c21)CCO3	0	0	0
356	isotretinoin	CC1=C(/C=C/C(C)=C/C=C/C(C)=C\C(=O)O)C(C)(C)CCC1	1	0	1
357	cytarabine	Nc1ccn([C@@H]2O[C@H](CO)[C@@H](O)[C@@H]2O)c(=O)n1	1	0	1
358	dopamine	NCCc1ccc(O)c(O)c1	0	0	0
359	exemestane	C=C1C[C@@H]2[C@H](CC[C@]3(C)C(=O)CC[C@@H]23)[C@@]2(C)C=CC(=O)C=C12	1	0	1
360	azathioprine	Cn1cnc([N+](=O)[O-])c1Sc1ncnc2nc[nH]c12	1	0	1
361	gabapentin	NCC1(CC(=O)O)CCCCC1	0	1	1
362	doxorubicin	COc1cccc2c1C(=O)c1c(O)c3c(c(O)c1C2=O)C[C@@](O)(C(=O)CO)C[C@@H]3O[C@H]1C[C@H](N)[C@H](O)[C@H](C)O1	0	1	1
363	frovatriptan	CN[C@@H]1CCc2[nH]c3ccc(C(N)=O)cc3c2C1	0	0	0
364	salbutamol	CC(C)(C)NCC(O)c1ccc(O)c(CO)c1	0	0	0
365	hydroxyurea	NC(=O)NO	1	0	1
366	letrozole	N#Cc1ccc(C(c2ccc(C#N)cc2)n2cncn2)cc1	0	1	1
367	busulfan	CS(=O)(=O)OCCCCOS(C)(=O)=O	1	0	1
368	ketoprofen	CC(C(=O)O)c1cccc(C(=O)c2ccccc2)c1	0	1	1
369	metyrapone	CC(C)(C(=O)c1cccnc1)c1cccnc1	0	0	0
370	cinacalcet	C[C@@H](NCCCc1cccc(C(F)(F)F)c1)c1cccc2ccccc12	0	0	0
371	felodipine	CCOC(=O)C1=C(C)NC(C)=C(C(=O)OC)C1c1cccc(Cl)c1Cl	0	1	1
372	ketoconazole	CC(=O)N1CCN(c2ccc(OC[C@@H]3CO[C@@](Cn4ccnc4)(c4ccc(Cl)cc4Cl)O3)cc2)CC1	1	0	1
373	irbesartan	CCCCC1=NC2(CCCC2)C(=O)N1Cc1ccc(-c2ccccc2-c2nn[nH]n2)cc1	0	1	1
374	probenecid	CCCN(CCC)S(=O)(=O)C1=CC=C(C=C1)C(=O)O	0	0	0
375	mercaptopurine	S=c1nc[nH]c2nc[nH]c12	1	0	1
376	procainamide	CCN(CC)CCNC(=O)c1ccc(N)cc1	0	1	1
377	tolterodine	Cc1ccc(O)c([C@@H](CCN(C(C)C)C(C)C)c2ccccc2)c1	0	0	0
378	selegiline	C#CCN(C)[C@H](C)Cc1ccccc1	0	0	0
379	fenofibrate	CC(C)OC(=O)C(C)(C)Oc1ccc(C(=O)c2ccc(Cl)cc2)cc1	0	1	1
380	thalidomide	O=C1CCC(N2C(=O)c3ccccc3C2=O)C(=O)N1	0	1	1
381	memantine	CC12CC3CC(C)(C1)CC(N)(C3)C2	0	1	1
382	lubiprostone	CCCCC(F)(F)[C@@]1(O)CC[C@@H]2[C@H](CCCCCCC(=O)O)C(=O)C[C@H]2O1	0	0	0
383	abacavir	Nc1nc(NC2CC2)c2ncn(C3C=C[C@H](CO)C3)c2n1	1	0	1
384	ibuprofen	CC(C)Cc1ccc(C(C)C(=O)O)cc1	0	1	1
385	praziquantel	C1CCC(CC1)C(=O)N2CC3C4=CC=CC=C4CCN3C(=O)C2	0	0	0
386	norfloxacin	CCn1cc(C(=O)O)c(=O)c2cc(F)c(N3CCNCC3)cc21	0	1	1
387	amoxicillin	CC1(C)S[C@@H]2[C@H](NC(=O)[C@H](N)c3ccc(O)cc3)C(=O)N2[C@H]1C(=O)O	0	1	1
388	oxybutynin	CCN(CC)CC#CCOC(=O)C(O)(c1ccccc1)C1CCCCC1	0	0	0
389	melatonin	CC(=O)NCCC1=CNC2=C1C=C(C=C2)OC	0	0	0
390	glipizide	Cc1cnc(C(=O)NCCc2ccc(S(=O)(=O)NC(=O)NC3CCCCC3)cc2)cn1	0	1	1
391	clonazepam	O=C1CN=C(c2ccccc2Cl)c2cc([N+](=O)[O-])ccc2N1	0	1	1
392	promethazine	CC(CN1c2ccccc2Sc2ccccc21)N(C)C	0	1	1
393	atazanavir	COC(=O)N[C@H](C(=O)N[C@@H](Cc1ccccc1)[C@@H](O)CN(Cc1ccc(-c2ccccn2)cc1)NC(=O)[C@@H](NC(=O)OC)C(C)(C)C)C(C)(C)C	0	1	1
394	perhexiline	C1CCC(C(CC2CCCCN2)C2CCCCC2)CC1	1	0	1
395	diphenhydramine	CN(C)CCOC(c1ccccc1)c1ccccc1	0	0	0
396	atorvastatin	CC(C)c1c(C(=O)Nc2ccccc2)c(-c2ccccc2)c(-c2ccc(F)cc2)n1CC[C@@H](O)C[C@@H](O)CC(=O)O	1	0	1
397	tegaserod	CCCCCN=C(N)NN=CC1=CNC2=C1C=C(C=C2)OC	0	0	0
398	orlistat	CCCCCCCCCCC[C@@H](C[C@@H]1OC(=O)[C@H]1CCCCCC)OC(=O)[C@H](CC(C)C)NC=O	1	0	1
399	primaquine	COc1cc(NC(C)CCCN)c2ncccc2c1	0	0	0
400	fluvastatin	CC(C)n1c(/C=C/[C@H](O)C[C@H](O)CC(=O)O)c(-c2ccc(F)cc2)c2ccccc21	0	1	1
401	leflunomide	Cc1oncc1C(=O)Nc1ccc(C(F)(F)F)cc1	1	0	1
402	rosuvastatin	CC(C)c1nc(N(C)S(C)(=O)=O)nc(-c2ccc(F)cc2)c1/C=C/[C@H](O)C[C@@H](O)CC(=O)O	0	1	1
403	pimozide	O=c1[nH]c2ccccc2n1C1CCN(CCCC(c2ccc(F)cc2)c2ccc(F)cc2)CC1	0	0	0
404	capecitabine	CCCCCOC(=O)NC1=NC(=O)N(C=C1F)C2C(C(C(O2)C)O)O	0	0	0
405	sertraline	CN[C@H]1CC[C@@H](c2ccc(Cl)c(Cl)c2)c2ccccc21	0	1	1
406	sibutramine	CC(C)CC(N(C)C)C1(c2ccc(Cl)cc2)CCC1	0	1	1
407	miconazole	C1=CC(=C(C=C1Cl)Cl)COC(CN2C=CN=C2)C3=C(C=C(C=C3)Cl)Cl	0	0	0
408	chlorpheniramine	CN(C)CCC(c1ccc(Cl)cc1)c1ccccn1	0	0	0
409	nifedipine	COC(=O)C1=C(C)NC(C)=C(C(=O)OC)C1c1ccccc1[N+](=O)[O-]	0	1	1
410	atovaquone	C1CC(CCC1C2=CC=C(C=C2)Cl)C3=C(C4=CC=CC=C4C(=O)C3=O)O	0	0	0
411	amiodarone	CCCCc1oc2ccccc2c1C(=O)c1cc(I)c(OCCN(CC)CC)c(I)c1	1	0	1
412	ambenonium	CC[N+](CC)(CCNC(=O)C(=O)NCC[N+](CC)(CC)Cc1ccccc1Cl)Cc1ccccc1Cl	0	0	0
413	tolbutamide	CCCCNC(=O)NS(=O)(=O)C1=CC=C(C=C1)C	0	0	0
414	dutasteride	C[C@]12CCC3[C@@H](CC[C@H]4NC(=O)C=C[C@]34C)[C@@H]1CC[C@@H]2C(=O)Nc1cc(C(F)(F)F)ccc1C(F)(F)F	0	0	0
415	econazole	C1=CC(=CC=C1COC(CN2C=CN=C2)C3=C(C=C(C=C3)Cl)Cl)Cl	0	0	0
416	bicalutamide	C[C@](O)(CS(=O)(=O)c1ccc(F)cc1)C(=O)Nc1ccc(C#N)c(C(F)(F)F)c1	1	0	1
417	rabeprazole	COCCCOc1ccnc(CS(=O)c2nc3ccccc3[nH]2)c1C	0	1	1
418	pioglitazone	CCc1ccc(CCOc2ccc(CC3SC(=O)NC3=O)cc2)nc1	0	1	1
419	carvedilol	COc1ccccc1OCCNCC(O)COc1cccc2[nH]c3ccccc3c12	0	1	1
420	levofloxacin	C[C@H]1COc2c(N3CCN(C)CC3)c(F)cc3c(=O)c(C(=O)O)cn1c23	1	0	1
421	micafungin	CCCCCOc1ccc(-c2cc(-c3ccc(C(=O)NC4CC(O)C(O)NC(=O)C5C(O)C(C)CN5C(=O)C(C(O)CC(N)=O)NC(=O)C(C(O)C(O)c5ccc(O)c(OS(=O)(=O)O)c5)NC(=O)C5CC(O)CN5C(=O)C(C(C)O)NC4=O)cc3)no2)cc1	1	0	1
422	doxepin	CN(C)CC/C=C1\c2ccccc2COc2ccccc21	0	1	1
423	amifostine	NCCCNCCSP(=O)(O)O	0	0	0
424	nefazodone	CCc1nn(CCCN2CCN(c3cccc(Cl)c3)CC2)c(=O)n1CCOc1ccccc1	1	0	1
425	desipramine	CNCCCN1C2=CC=CC=C2CCC3=CC=CC=C31	0	0	0
426	gemifloxacin	CO/N=C1/CN(c2nc3c(cc2F)c(=O)c(C(=O)O)cn3C2CC2)CC1CN	0	1	1
427	bupropion	CC(NC(C)(C)C)C(=O)c1cccc(Cl)c1	0	1	1
428	ofloxacin	CC1COc2c(N3CCN(C)CC3)c(F)cc3c(=O)c(C(=O)O)cn1c23	0	1	1
429	itraconazole	CCC(C)n1ncn(-c2ccc(N3CCN(c4ccc(OC[C@H]5CO[C@](Cn6cncn6)(c6ccc(Cl)cc6Cl)O5)cc4)CC3)cc2)c1=O	1	0	1
430	procarbazine	CNNCc1ccc(C(=O)NC(C)C)cc1	0	1	1
431	kanamycin	NC[C@H]1O[C@H](O[C@H]2[C@H](O)[C@@H](O[C@H]3O[C@H](CO)[C@@H](O)[C@H](N)[C@H]3O)[C@H](N)C[C@@H]2N)[C@H](O)[C@@H](O)[C@@H]1O	0	0	0
432	orphenadrine	Cc1ccccc1C(OCCN(C)C)c1ccccc1	0	0	0
433	phenobarbital	CCC1(c2ccccc2)C(=O)NC(=O)NC1=O	0	1	1
434	escitalopram	CN(C)CCC[C@@]1(c2ccc(F)cc2)OCc2cc(C#N)ccc21	0	1	1
435	idarubicin	CC1C(C(CC(O1)OC2CC(CC3=C2C(=C4C(=C3O)C(=O)C5=CC=CC=C5C4=O)O)(C(=O)C)O)N)O	0	0	0
436	ifosfamide	O=P1(NCCCl)OCCCN1CCCl	0	1	1
437	propafenone	CCCNCC(O)COc1ccccc1C(=O)CCc1ccccc1	0	1	1
438	naloxone	C=CCN1CC[C@]23c4c5ccc(O)c4O[C@H]2C(=O)CC[C@@]3(O)[C@H]1C5	0	0	0
439	pergolide	CCCN1CC(CC2C1CC3=CNC4=CC=CC2=C34)CSC	0	0	0
440	clindamycin	CCC[C@@H]1C[C@@H](C(=O)NC(C(C)Cl)[C@H]2O[C@H](SC)[C@H](O)[C@@H](O)[C@H]2O)N(C)C1	0	1	1
441	oxymorphone	CN1CC[C@]23c4c5ccc(O)c4O[C@H]2C(=O)CC[C@@]3(O)[C@H]1C5	0	0	0
442	acebutolol	CCCC(=O)Nc1ccc(OCC(O)CNC(C)C)c(C(C)=O)c1	0	1	1
443	flecainide	O=C(NCC1CCCCN1)c1cc(OCC(F)(F)F)ccc1OCC(F)(F)F	0	1	1
444	estramustine	CC12CCC3c4ccc(OC(=O)N(CCCl)CCCl)cc4CCC3C1CCC2O	1	0	1
445	bromocriptine	CC(C)C[C@H]1C(=O)N2CCC[C@H]2[C@]2(O)O[C@](NC(=O)[C@@H]3C=C4c5cccc6[nH]c(Br)c(c56)C[C@H]4N(C)C3)(C(C)C)C(=O)N12	0	1	1
446	rifapentine	CC1C=CC=C(C(=O)NC2=C(C(=C3C(=C2O)C(=C(C4=C3C(=O)C(O4)(OC=CC(C(C(C(C(C(C1O)C)O)C)OC(=O)C)C)OC)C)C)O)O)C=NN5CCN(CC5)C6CCCC6)C	0	0	0
447	mitoxantrone	O=C1c2c(O)ccc(O)c2C(=O)c2c(NCCNCCO)ccc(NCCNCCO)c21	0	1	1
448	lomustine	O=NN(CCCl)C(=O)NC1CCCCC1	0	1	1
449	clarithromycin	CC[C@H]1OC(=O)[C@H](C)[C@@H](O[C@H]2C[C@@](C)(OC)[C@@H](O)[C@H](C)O2)[C@H](C)[C@@H](O[C@@H]2O[C@H](C)C[C@H](N(C)C)[C@H]2O)[C@](C)(OC)C[C@@H](C)C(=O)[C@H](C)[C@@H](O)[C@]1(C)O	1	0	1
450	ceftriaxone	CO/N=C(/C(=O)N[C@@H]1C(=O)N2C(C(=O)O)=C(CSc3nc(=O)c(=O)[nH]n3C)CS[C@H]12)c1csc(N)n1	0	1	1
451	estazolam	Clc1ccc2c(c1)C(c1ccccc1)=NCc1nncn1-2	0	0	0
452	finasteride	CC(C)(C)NC(=O)[C@H]1CC[C@H]2[C@@H]3CC[C@H]4NC(=O)C=C[C@]4(C)[C@H]3CC[C@]12C	0	1	1
453	anastrozole	CC(C)(C#N)c1cc(Cn2cncn2)cc(C(C)(C)C#N)c1	0	1	1
454	rifaximin	CC1C=CC=C(C(=O)NC2=C(C3=C(C4=C(C(=C3O)C)OC(C4=O)(OC=CC(C(C(C(C(C(C1O)C)O)C)OC(=O)C)C)OC)C)C5=C2N6C=CC(=CC6=N5)C)O)C	0	0	0
455	ketamine	CNC1(c2ccccc2Cl)CCCCC1=O	0	1	1
456	budesonide	CCC[C@H]1O[C@@H]2C[C@H]3[C@@H]4CCC5=CC(=O)C=C[C@]5(C)[C@H]4[C@@H](O)C[C@]3(C)[C@]2(C(=O)CO)O1	0	0	0
457	aminophylline	Cn1c(=O)c2[nH]cnc2n(C)c1=O.Cn1c(=O)c2[nH]cnc2n(C)c1=O.NCCN	0	0	0
458	quetiapine	OCCOCCN1CCN(C2=Nc3ccccc3Sc3ccccc32)CC1	0	1	1
459	enoxaparin	O=C([O-])C1O[C@@H](OC2[C@H](O)C(NS(=O)(=O)[O-])C(O)O[C@@H]2COS(=O)(=O)[O-])C(OS(=O)(=O)[O-])[C@@H](O)C1O	0	1	1
460	mivacurium	COc1cc2c(cc1OC)[C@@H](Cc1cc(OC)c(OC)c(OC)c1)[N+](C)(CCCOC(=O)CC/C=C/CCC(=O)OCCC[N+]1(C)CCc3cc(OC)c(OC)cc3[C@H]1Cc1cc(OC)c(OC)c(OC)c1)CC2	0	0	0
461	paclitaxel	CC(=O)O[C@H]1C(=O)[C@@]2(C)[C@H]([C@H](OC(=O)c3ccccc3)[C@]3(O)C[C@H](OC(=O)[C@H](O)[C@@H](NC(=O)c4ccccc4)c4ccccc4)C(C)=C1C3(C)C)[C@]1(OC(C)=O)CO[C@@H]1C[C@@H]2O	0	1	1
462	saquinavir	CC(C)(C)NC(=O)[C@@H]1CC2CCCCC2CN1C[C@@H](O)[C@H](Cc1ccccc1)NC(=O)[C@H](CC(N)=O)NC(=O)c1ccc2ccccc2n1	0	1	1
463	metoclopramide	CCN(CC)CCNC(=O)c1cc(Cl)c(N)cc1OC	0	1	1
464	aripiprazole	C1CC(=O)NC2=C1C=CC(=C2)OCCCCN3CCN(CC3)C4=C(C(=CC=C4)Cl)Cl	0	0	0
465	gemfibrozil	Cc1ccc(C)c(OCCCC(C)(C)C(=O)O)c1	1	0	1
466	clomipramine	CN(C)CCCN1c2ccccc2CCc2ccc(Cl)cc21	1	0	1
467	docetaxel	CC(=O)O[C@@]12CO[C@@H]1C[C@H](O)[C@@]1(C)C(=O)[C@H](O)C3=C(C)[C@@H](OC(=O)[C@H](O)[C@@H](NC(=O)OC(C)(C)C)c4ccccc4)C[C@@](O)([C@@H](OC(=O)c4ccccc4)[C@H]21)C3(C)C	0	1	1
468	dasatinib	Cc1nc(Nc2ncc(C(=O)Nc3c(C)cccc3Cl)s2)cc(N2CCN(CCO)CC2)n1	0	1	1
469	lapatinib	CS(=O)(=O)CCNCc1ccc(-c2ccc3ncnc(Nc4ccc(OCc5cccc(F)c5)c(Cl)c4)c3c2)o1	1	0	1
470	sitagliptin	N[C@@H](CC(=O)N1CCn2c(nnc2C(F)(F)F)C1)Cc1cc(F)c(F)cc1F	0	1	1
471	decitabine	C1C(C(OC1N2C=NC(=NC2=O)N)CO)O	0	0	0
472	posaconazole	CCC(C(C)O)N1C(=O)N(C=N1)C2=CC=C(C=C2)N3CCN(CC3)C4=CC=C(C=C4)OCC5CC(OC5)(CN6C=NC=N6)C7=C(C=C(C=C7)F)F	0	0	0
473	darunavir	CC(C)CN(C[C@@H](O)[C@H](Cc1ccccc1)NC(=O)O[C@H]1CO[C@H]2OCC[C@H]21)S(=O)(=O)c1ccc(N)cc1	1	0	1
474	paliperidone	Cc1nc2n(c(=O)c1CCN1CCC(c3noc4cc(F)ccc34)CC1)CCCC2O	0	0	0
475	sunitinib	CCN(CC)CCNC(=O)c1c(C)[nH]c(/C=C2\C(=O)Nc3ccc(F)cc32)c1C	1	0	1
476	hydralazine	NNc1nncc2ccccc12	0	1	1
477	exenatide	CC[C@H](C)[C@H](NC(=O)[C@H](Cc1ccccc1)NC(=O)[C@H](CC(C)C)NC(=O)[C@H](CCCNC(=N)N)NC(=O)[C@@H](NC(=O)[C@H](C)NC(=O)[C@H](CCC(=O)O)NC(=O)[C@H](CCC(=O)O)NC(=O)[C@H](CCC(=O)O)NC(=O)[C@H](CCSC)NC(=O)[C@H](CCC(N)=O)NC(=O)[C@H](CCCCN)NC(=O)[C@H](CO)NC(=O)[C@H](CC(C)C)NC(=O)[C@H](CC(=O)O)NC(=O)[C@H](CO)NC(=O)[C@@H](NC(=O)[C@H](Cc1ccccc1)NC(=O)[C@@H](NC(=O)CNC(=O)[C@H](CCC(=O)O)NC(=O)CNC(=O)[C@@H](N)Cc1cnc…	0	0	0
478	nelarabine	COc1nc(N)nc2c1ncn2[C@@H]1O[C@H](CO)[C@@H](O)[C@@H]1O	0	1	1
479	lumiracoxib	Cc1ccc(Nc2c(F)cccc2Cl)c(CC(=O)O)c1	1	0	1
480	corticotropin	CC[C@H](C)[C@H](NC(=O)[C@@H](NC(=O)[C@H](CCC(=O)O)NC(=O)[C@H](CC(C)C)NC(=O)[C@H](CCSC)NC(=O)[C@H](CCCCN)NC(=O)[C@H](CCCNC(=N)N)NC(=O)[C@H](CC(N)=O)NC(=O)[C@H](CO)NC(=O)[C@H](Cc1cnc[nH]1)NC(=O)[C@H](C)NC(=O)[C@H](CCC(N)=O)NC(=O)[C@H](CCC(N)=O)NC(=O)[C@H](C)NC(=O)[C@H](CC(C)C)NC(=O)[C@H](CCC(N)=O)NC(=O)[C@H](CCC(=O)O)NC(=O)[C@H](C)NC(=O)[C@H](CCCNC(=N)N)NC(=O)[C@H](C)NC(=O)[C@H](CCSC)NC(=O)[C@H](CC…	0	0	0
481	fosphenytoin	O=C1NC(c2ccccc2)(c2ccccc2)C(=O)N1COP(=O)(O)O	1	0	1
482	cefazolin	Cc1nnc(SCC2=C(C(=O)O)N3C(=O)[C@@H](NC(=O)Cn4cnnn4)C3SC2)s1	0	1	1
483	cefoxitin	COC1(C2N(C1=O)C(=C(CS2)COC(=O)N)C(=O)O)NC(=O)CC3=CC=CS3	0	0	0
484	pancuronium	CC(=O)O[C@H]1C[C@@H]2CC[C@@H]3[C@H](CC[C@@]4(C)[C@H]3C[C@H]([N+]3(C)CCCCC3)[C@@H]4OC(C)=O)[C@@]2(C)C[C@@H]1[N+]1(C)CCCCC1.[Br-].[Br-]	0	0	0
485	tasosartan	Cc1nc(C)c2c(n1)N(Cc1ccc(-c3ccccc3-c3nn[nH]n3)cc1)C(=O)CC2	1	0	1
486	penbutolol	CC(C)(C)NC[C@H](O)COc1ccccc1C1CCCC1	0	0	0
487	ephedrine	CN[C@@H](C)[C@H](O)c1ccccc1	0	0	0
488	rasagiline	C#CCNC1CCC2=CC=CC=C12	0	0	0
489	cortisone acetate	CC(=O)OCC(=O)[C@@]1(O)CC[C@H]2[C@@H]3CCC4=CC(=O)CC[C@]4(C)[C@H]3C(=O)C[C@@]21C	0	0	0
490	mibefradil	CC(C)C1C2=C(CCC1(CCN(C)CCCC3=NC4=CC=CC=C4N3)OC(=O)COC)C=C(C=C2)F	0	0	0
491	bezafibrate	CC(C)(C(=O)O)OC1=CC=C(C=C1)CCNC(=O)C2=CC=C(C=C2)Cl	0	0	0
492	colchicine	CC(=O)NC1CCC2=CC(=C(C(=C2C3=CC=C(C(=O)C=C13)OC)OC)OC)OC	0	0	0
493	danazol	C#C[C@]1(O)CC[C@H]2[C@@H]3CCC4=Cc5oncc5C[C@]4(C)[C@H]3CC[C@@]21C	1	0	1
494	bambuterol	CC(C)(C)NCC(C1=CC(=CC(=C1)OC(=O)N(C)C)OC(=O)N(C)C)O	0	0	0
495	dextroamphetamine	C[C@H](N)Cc1ccccc1	0	0	0
496	quazepam	Fc1ccccc1C1=NCC(=S)N(CC(F)(F)F)c2ccc(Cl)cc21	0	0	0
497	everolimus	CC1CCC2CC(C(=CC=CC=CC(CC(C(=O)C(C(C(=CC(C(=O)CC(OC(=O)C3CCCCN3C(=O)C(=O)C1(O2)O)C(C)CC4CCC(C(C4)OC)OCCO)C)C)O)OC)C)C)C)OC	0	0	0
498	solifenacin	C1CN2CCC1C(C2)OC(=O)N3CCC4=CC=CC=C4C3C5=CC=CC=C5	0	0	0
499	deferasirox	O=C1C=CC=C/C1=C1\N/C(=C2/C=CC=CC2=O)N(c2ccc(C(=O)O)cc2)N1	1	0	1
500	hydroxychloroquine	CCN(CCO)CCCC(C)Nc1ccnc2cc(Cl)ccc12	0	1	1
501	thiotepa	S=P(N1CC1)(N1CC1)N1CC1	0	1	1
502	nimesulide	CS(=O)(=O)Nc1ccc([N+](=O)[O-])cc1Oc1ccccc1	1	0	1
503	iproniazid	CC(C)NNC(=O)c1ccncc1	1	0	1
504	zomepirac	CC1=C(N(C(=C1)CC(=O)O)C)C(=O)C2=CC=C(C=C2)Cl	0	0	0
505	zimelidine	CN(C)CC=C(c1ccc(Br)cc1)c1cccnc1	1	0	1
506	maraviroc	Cc1nnc(C(C)C)n1C1C[C@H]2CC[C@@H](C1)N2CC[C@H](NC(=O)C1CCC(F)(F)CC1)c1ccccc1	1	0	1
507	febuxostat	Cc1nc(-c2ccc(OCC(C)C)c(C#N)c2)sc1C(=O)O	1	0	1
508	dronedarone	CCCCc1oc2ccc(NS(C)(=O)=O)cc2c1C(=O)c1ccc(OCCCN(CCCC)CCCC)cc1	1	0	1
509	nebivolol	C1CC2=C(C=CC(=C2)F)OC1C(CNCC(C3CCC4=C(O3)C=CC(=C4)F)O)O	0	0	0
510	milnacipran	CCN(CC)C(=O)[C@]1(c2ccccc2)C[C@@H]1CN	1	0	1
511	ximelagatran	CCOC(=O)CN[C@@H](C(=O)N1CC[C@H]1C(=O)NCc1ccc(/C(N)=N/O)cc1)C1CCCCC1	1	0	1
512	clevidipine	CCCC(=O)OCOC(=O)C1=C(C)NC(C)=C(C(=O)OC)C1c1cccc(Cl)c1Cl	0	0	0
513	permethrin	CC1(C(C1C(=O)OCC2=CC(=CC=C2)OC3=CC=CC=C3)C=C(Cl)Cl)C	0	0	0
514	methsuximide	CN1C(=O)CC(C)(c2ccccc2)C1=O	0	0	0
515	dexlansoprazole	Cc1c(OCC(F)(F)F)ccnc1C[S@@](=O)c1nc2ccccc2[nH]1	0	1	1
516	sulfathiazole	Nc1ccc(S(=O)(=O)Nc2nccs2)cc1	1	0	1
517	acetylcysteine	CC(=O)N[C@@H](CS)C(=O)O	0	0	0
518	romidepsin	C/C=C1\NC(=O)[C@H]2CSSCC/C=C/[C@H](CC(=O)N[C@H](C(C)C)C(=O)N2)OC(=O)[C@H](C(C)C)NC1=O	0	0	0
519	tapentadol	CCC(c1cccc(O)c1)C(C)CN(C)C	0	0	0
520	silodosin	CC(CC1=CC2=C(C(=C1)C(=O)N)N(CC2)CCCO)NCCOC3=CC=CC=C3OCC(F)(F)F	0	0	0
521	tolvaptan	Cc1ccccc1C(=O)Nc1ccc(C(=O)N2CCCC(O)c3cc(Cl)ccc32)c(C)c1	1	0	1
522	temsirolimus	CO[C@H]1C[C@@H]2CC[C@@H](C)[C@@](O)(O2)C(=O)C(=O)N2CCCC[C@H]2C(=O)O[C@H]([C@H](C)C[C@@H]2CC[C@@H](OC(=O)C(C)(CO)CO)[C@H](OC)C2)CC(=O)[C@H](C)/C=C(\C)[C@@H](O)[C@@H](OC)C(=O)[C@H](C)C[C@H](C)/C=C/C=C/C=C/1C	0	0	0
523	saxagliptin	Cl.N#C[C@@H]1C[C@@H]2C[C@@H]2N1C(=O)[C@@H](N)C12CC3CC(CC(O)(C3)C1)C2	0	0	0
524	ambrisentan	CC1=CC(=NC(=N1)OC(C(=O)O)C(C2=CC=CC=C2)(C3=CC=CC=C3)OC)C	0	0	0
525	oxymetholone	C[C@]12CC(=CO)C(=O)C[C@@H]1CC[C@@H]1[C@@H]2CC[C@@]2(C)[C@H]1CC[C@]2(C)O	1	0	1
526	etravirine	Cc1cc(C#N)cc(C)c1Oc1nc(Nc2ccc(C#N)cc2)nc(N)c1Br	1	0	1
527	pazopanib	Cc1ccc(Nc2nccc(N(C)c3ccc4c(C)n(C)nc4c3)n2)cc1S(N)(=O)=O	1	0	1
528	desvenlafaxine	CN(C)CC(c1ccc(O)cc1)C1(O)CCCCC1	0	1	1
529	dexmethylphenidate	COC(=O)[C@H](c1ccccc1)[C@H]1CCCCN1	0	1	1
530	fesoterodine	CC(C)C(=O)Oc1ccc(CO)cc1[C@H](CCN(C(C)C)C(C)C)c1ccccc1.O=C(O)/C=C/C(=O)O	0	0	0
531	methyltestosterone	C[C@]12CCC(=O)C=C1CC[C@@H]1[C@@H]2CC[C@@]2(C)[C@H]1CC[C@]2(C)O	0	1	1
532	aceclofenac	O=C(O)COC(=O)Cc1ccccc1Nc1c(Cl)cccc1Cl	0	1	1
533	betaine	C[N+](C)(C)CC(=O)[O-]	0	0	0
534	pinacidil	CC(C(C)(C)C)N=C(NC#N)NC1=CC=NC=C1	0	0	0
535	bendamustine	Cn1c(CCCC(=O)O)nc2cc(N(CCCl)CCCl)ccc21	0	0	0
536	capsaicin	CC(C)C=CCCCCC(=O)NCC1=CC(=C(C=C1)O)OC	0	0	0
537	raltegravir	Cc1nnc(C(=O)NC(C)(C)C2=N/C(=C(\O)NCc3ccc(F)cc3)C(=O)C(=O)N2C)o1	1	0	1
538	nandrolone decanoate	C[C@]12CC[C@H]3[C@@H](CCC4=CC(=O)CC[C@@H]43)[C@@H]1CC[C@@H]2O	1	0	1
539	aliskiren	COCCCOc1cc(C[C@@H](C[C@H](N)[C@@H](O)C[C@H](C(=O)NCC(C)(C)C(N)=O)C(C)C)C(C)C)ccc1OC	0	1	1
540	moxisylyte	CC(=O)Oc1cc(C(C)C)c(OCCN(C)C)cc1C	1	0	1
541	pyrantel	CN1CCCN=C1/C=C/c1cccs1	0	0	0
542	benzbromarone	CCc1oc2ccccc2c1C(=O)c1cc(Br)c(O)c(Br)c1	1	0	1
543	dexchlorpheniramine	CN(C)CC[C@@H](c1ccc(Cl)cc1)c1ccccn1	0	0	0
544	candesartan	CCOc1nc2cccc(C(=O)O)c2n1Cc1ccc(-c2ccccc2-c2nn[nH]n2)cc1	0	1	1
545	tenofovir	C[C@H](Cn1cnc2c(N)ncnc21)OCP(=O)(O)O	0	1	1
546	daptomycin	CCCCCCCCCC(=O)N[C@@H](Cc1c[nH]c2ccccc12)C(=O)N[C@@H](CC(N)=O)C(=O)N[C@@H](CC(=O)O)C(=O)NC1C(=O)NCC(=O)N[C@@H](CCCN)C(=O)N[C@@H](CC(=O)O)C(=O)N[C@H](C)C(=O)N[C@@H](CC(=O)O)C(=O)NCC(=O)N[C@H](CO)C(=O)N[C@@H](C(C)CC(=O)O)C(=O)N[C@@H](CC(=O)c2ccccc2N)C(=O)OC1C	0	1	1
547	agalsidase beta	CCCCCCCC(=O)NC(CN1CCCC1)C(C2=CC3=C(C=C2)OCCO3)O.CCCCCCCC(=O)NC(CN1CCCC1)C(C2=CC3=C(C=C2)OCCO3)O.C(C(C(=O)O)O)(C(=O)O)O	0	0	0
548	pravastatin	CC[C@H](C)C(=O)O[C@H]1C[C@H](O)C=C2C=C[C@H](C)[C@H](CC[C@@H](O)C[C@@H](O)CC(=O)O)[C@H]21	0	1	1
549	pregabalin	CC(C)C[C@H](CN)CC(=O)O	0	1	1
550	olmesartan	CCCC1=NC(=C(N1CC2=CC=C(C=C2)C3=CC=CC=C3C4=NNN=N4)C(=O)O)C(C)(C)O	0	0	0
551	piperacillin	CCN1CCN(C(=O)C1=O)C(=O)NC(C2=CC=CC=C2)C(=O)NC3C4N(C3=O)C(C(S4)(C)C)C(=O)O	0	0	0
552	metformin	CN(C)C(=N)N=C(N)N	0	1	1
553	cetirizine	O=C(O)COCCN1CCN(C(c2ccccc2)c2ccc(Cl)cc2)CC1	0	1	1
554	protriptyline	CNCCCC1c2ccccc2C=Cc2ccccc21	0	0	0
555	norepinephrine	NC[C@H](O)c1ccc(O)c(O)c1	0	0	0
556	pramipexole	CCCNC1CCC2=C(C1)SC(=N2)N	0	0	0
557	ampicillin	CC1(C)S[C@@H]2[C@H](NC(=O)[C@H](N)c3ccccc3)C(=O)N2[C@H]1C(=O)O	0	1	1
558	ceftazidime	CC(C)(O/N=C(\C(=O)N[C@@H]1C(=O)N2C(C(=O)[O-])=C(C[n+]3ccccc3)CS[C@H]12)c1csc(N)n1)C(=O)O	0	1	1
559	loracarbef	NC(C(=O)NC1C(=O)N2C(C(=O)O)=C(Cl)CCC12)c1ccccc1	0	1	1
560	prazosin	COC1=C(C=C2C(=C1)C(=NC(=N2)N3CCN(CC3)C(=O)C4=CC=CO4)N)OC	0	0	0
561	lenalidomide	Nc1cccc2c1CN(C1CCC(=O)NC1=O)C2=O	0	1	1
562	fosinopril	CCC(=O)OC(OP(=O)(CCCCc1ccccc1)CC(=O)N1C[C@H](C2CCCCC2)C[C@H]1C(=O)O)C(C)C	0	1	1
563	cefotaxime	CON=C(C(=O)N[C@@H]1C(=O)N2C(C(=O)O)=C(COC(C)=O)CS[C@H]12)c1csc(N)n1	0	1	1
564	foscarnet	C(=O)(O)P(=O)(O)O	0	0	0
565	cefdinir	C=CC1=C(C(=O)O)N2C(=O)[C@@H](NC(=O)/C(=N\O)c3csc(N)n3)[C@H]2SC1	0	1	1
566	cephalexin	CC1=C(C(=O)O)N2C(=O)[C@@H](NC(=O)[C@H](N)c3ccccc3)[C@H]2SC1	0	1	1
567	atropine	CN1[C@@H]2CC[C@H]1CC(OC(=O)C(CO)c1ccccc1)C2	0	0	0
568	enalapril	CCOC(=O)[C@@H](CCc1ccccc1)N[C@@H](C)C(=O)N1CCC[C@H]1C(=O)O	0	1	1
569	oxytetracycline	CC1(C2C(C3C(C(=O)C(=C(C3(C(=O)C2=C(C4=C1C=CC=C4O)O)O)O)C(=O)N)N(C)C)O)O	0	0	0
570	bacitracin	CCC(C)[C@H](N)C1=NCC(C(=O)N[C@@H](CC(C)C)C(=O)N[C@H](CCC(=O)O)C(=O)N[C@H](C(=O)N[C@H]2CCCCNC(=O)[C@H](CC(N)=O)NC(=O)[C@@H](CC(=O)O)NC(=O)[C@H](Cc3cnc[nH]3)NC(=O)[C@@H](Cc3ccccc3)NC(=O)[C@H](C(C)CC)NC(=O)[C@@H](CCCN)NC2=O)C(C)CC)S1	0	0	0
571	nystatin	CC1/C=C/C=C/CC/C=C/C=C/C=C/C=C/C(OC2O[C@H](C)[C@@H](O)[C@H](N)[C@@H]2O)CC(O)C(C(=O)O)C(O)CC(=O)CC(O)C(O)CCC(O)CC(O)CC(O)CC(=O)OC(C)C(C)C1O	0	0	0
572	stavudine	Cc1cn([C@H]2C=C[C@@H](CO)O2)c(=O)[nH]c1=O	1	0	1
573	leucovorin	Nc1nc(=O)c2c([nH]1)NCC(CNc1ccc(C(=O)N[C@H](CCC(=O)O)C(=O)O)cc1)N2C=O	0	0	0
574	pentazocine	CC(C)=CCN1CC[C@@]2(C)c3cc(O)ccc3C[C@@H]1[C@@H]2C	0	0	0
575	acamprosate	CC(=O)NCCCS(=O)(=O)O	0	1	1
576	cefixime	C=CC1=C(N2C(C(C2=O)NC(=O)C(=NOCC(=O)O)C3=CSC(=N3)N)SC1)C(=O)O	0	0	0
577	moexipril	CCOC(=O)C(CCC1=CC=CC=C1)NC(C)C(=O)N2CC3=CC(=C(C=C3CC2C(=O)O)OC)OC	0	0	0
578	fluorescein	O=C1OC2(c3ccc(O)cc3Oc3cc(O)ccc32)c2ccccc21	0	0	0
579	methazolamide	CC(=O)N=c1sc(S(N)(=O)=O)nn1C	0	1	1
580	oxacillin	Cc1onc(-c2ccccc2)c1C(=O)N[C@@H]1C(=O)N2[C@@H]1SC(C)(C)[C@@H]2C(=O)O	0	1	1
581	lisinopril	NCCCC[C@H](N[C@@H](CCc1ccccc1)C(=O)O)C(=O)N1CCC[C@H]1C(=O)O	0	1	1
582	rocuronium	C=CC[N+]1([C@H]2C[C@H]3[C@@H]4CC[C@H]5C[C@H](O)[C@@H](N6CCOCC6)C[C@]5(C)[C@H]4CC[C@]3(C)[C@H]2OC(C)=O)CCCC1	0	0	0
583	sulfasalazine	O=C(O)C1=C/C(=N/Nc2ccc(S(=O)(=O)Nc3ccccn3)cc2)C=CC1=O	1	0	1
584	temozolomide	Cn1nnc2c(C(N)=O)ncn2c1=O	0	1	1
585	penicillamine	CC(C)(S)[C@@H](N)C(=O)O	0	1	1
586	eprosartan	CCCCC1=NC=C(N1CC2=CC=C(C=C2)C(=O)O)C=C(CC3=CC=CS3)C(=O)O	0	0	0
587	chlorothiazide	NS(=O)(=O)c1cc2c(cc1Cl)NC=NS2(=O)=O	0	1	1
588	didanosine	O=c1nc[nH]c2c1ncn2[C@H]1CC[C@@H](CO)O1	1	0	1
589	phenoxybenzamine	CC(COc1ccccc1)N(CCCl)Cc1ccccc1	0	0	0
590	fexofenadine	CC(C)(C(=O)O)c1ccc(C(O)CCCN2CCC(C(O)(c3ccccc3)c3ccccc3)CC2)cc1	0	0	0
591	desloratadine	Clc1ccc2c(c1)CCc1cccnc1C2=C1CCNCC1	0	1	1
592	dactinomycin	Cc1c2oc3c(C)ccc(C(=O)NC4C(=O)NC(C(C)C)C(=O)N5CCCC5C(=O)N(C)CC(=O)N(C)C(C(C)C)C(=O)OC4C)c3nc-2c(C(=O)NC2C(=O)NC(C(C)C)C(=O)N3CCCC3C(=O)N(C)CC(=O)N(C)C(C(C)C)C(=O)OC2C)c(N)c1=O	1	0	1
593	hydrochlorothiazide	NS(=O)(=O)c1cc2c(cc1Cl)NCNS2(=O)=O	0	1	1
594	minocycline	CN(C)c1ccc(O)c2c1C[C@H]1C[C@H]3[C@H](N(C)C)C(=O)/C(=C(\N)O)C(=O)[C@@]3(O)C(=O)C1=C2O	1	0	1
595	topotecan	CC[C@@]1(O)C(=O)OCc2c1cc1n(c2=O)Cc2cc3c(CN(C)C)c(O)ccc3nc2-1	0	0	0
596	melphalan	NC(Cc1ccc(N(CCCl)CCCl)cc1)C(=O)O	0	1	1
597	fludarabine	Nc1nc(F)nc2c1ncn2[C@@H]1O[C@H](COP(=O)(O)O)[C@@H](O)[C@@H]1O	0	0	0
598	cefuroxime	CO/N=C(/C(=O)N[C@@H]1C(=O)N2C(C(=O)O)=C(COC(N)=O)CS[C@H]12)c1ccco1	0	1	1
599	cefadroxil	CC1=C(C(=O)O)N2C(=O)C(NC(=O)C(N)c3ccc(O)cc3)C2SC1	0	1	1
600	cloxacillin	Cc1onc(-c2ccccc2Cl)c1C(=O)N[C@@H]1C(=O)N2[C@@H]1SC(C)(C)[C@@H]2C(=O)O	0	1	1
601	terazosin	COc1cc2nc(N3CCN(C(=O)C4CCCO4)CC3)nc(N)c2cc1OC	0	0	0
602	captopril	C[C@H](CS)C(=O)N1CCC[C@H]1C(=O)O	0	1	1
603	levetiracetam	CC[C@H](C(N)=O)N1CCCC1=O	0	1	1
604	nadolol	CC(C)(C)NCC(COC1=CC=CC2=C1CC(C(C2)O)O)O	0	0	0
605	varenicline	c1cnc2cc3c(cc2n1)[C@@H]1CNC[C@H]3C1	0	1	1
606	cefoperazone	CCN1CCN(C(=O)NC(C(=O)N[C@@H]2C(=O)N3C(C(=O)O)=C(CSc4nnnn4C)CS[C@H]23)c2ccc(O)cc2)C(=O)C1=O	0	1	1
607	ceftizoxime	CON=C(C1=CSC(=N1)N)C(=O)NC2C3N(C2=O)C(=CCS3)C(=O)O	0	0	0
608	vecuronium	CC(=O)O[C@H]1C[C@@H]2CC[C@@H]3[C@H](CC[C@@]4(C)[C@H]3C[C@H]([N+]3(C)CCCCC3)[C@@H]4OC(C)=O)[C@@]2(C)C[C@@H]1N1CCCCC1.[Br-]	0	0	0
609	sodium bicarbonate	O=C([O-])O.[Na+]	0	0	0
610	cefepime	CO/N=C(\C(=O)N[C@@H]1C(=O)N2C(C(=O)[O-])=C(C[N+]3(C)CCCC3)CS[C@H]12)c1csc(N)n1	0	1	1
611	ceftibuten	C1C=C(N2C(S1)C(C2=O)NC(=O)C(=CCC(=O)O)C3=CSC(=N3)N)C(=O)O	0	0	0
612	tyramine	NCCc1ccc(O)cc1	0	0	0
613	sincalide	CSCC[C@H](NC(=O)[C@H](Cc1ccc(OS(=O)(=O)O)cc1)NC(=O)[C@@H](N)CC(=O)O)C(=O)NCC(=O)N[C@@H](Cc1c[nH]c2ccccc12)C(=O)N[C@@H](CCSC)C(=O)N[C@@H](CC(=O)O)C(=O)N[C@@H](Cc1ccccc1)C(N)=O	0	0	0
614	inositol	C1(C(C(C(C(C1O)O)O)O)O)O	0	0	0
615	pegaspargase	C=C(CN(C)C)C(=O)c1ccc(C)cc1C	0	1	1
616	ertapenem	CC1C2C(C(=O)N2C(=C1SC3CC(NC3)C(=O)NC4=CC=CC(=C4)C(=O)O)C(=O)O)C(C)O	0	0	0
617	chlorthalidone	C1=CC=C2C(=C1)C(=O)NC2(C3=CC(=C(C=C3)Cl)S(=O)(=O)N)O	0	0	0
618	trihexyphenidyl	OC(CCN1CCCCC1)(c1ccccc1)C1CCCCC1	0	0	0
619	triprolidine	Cc1ccc(/C(=C\CN2CCCC2)c2ccccn2)cc1	0	0	0
620	acitretin	COc1cc(C)c(/C=C/C(C)=C/C=C/C(C)=C\C(=O)O)c(C)c1C	1	0	1
621	vancomycin	CN[C@H](CC(C)C)C(=O)NC1C(=O)N[C@@H](CC(N)=O)C(=O)N[C@H]2C(=O)N[C@H]3C(=O)N[C@H](C(=O)N[C@@H](C(=O)O)c4cc(O)cc(O)c4-c4cc3ccc4O)[C@H](O)c3ccc(c(Cl)c3)Oc3cc2cc(c3O[C@@H]2O[C@H](CO)[C@@H](O)[C@H](O)[C@H]2O[C@H]2C[C@](C)(N)[C@H](O)[C@H](C)O2)Oc2ccc(cc2Cl)[C@H]1O	0	1	1
622	fenoprofen	CC(C(=O)O)c1cccc(Oc2ccccc2)c1	1	0	1
623	carbinoxamine	CN(C)CCOC(c1ccc(Cl)cc1)c1ccccn1	0	0	0
624	auranofin	CC(=O)OC[C@H]1O[C@@H]([S-])[C@H](OC(C)=O)[C@@H](OC(C)=O)[C@@H]1OC(C)=O.CCP(CC)CC.[Au+]	0	1	1
625	dantrolene	O=C1CN(N=Cc2ccc(-c3ccc([N+](=O)[O-])cc3)o2)C(=O)N1	1	0	1
626	bismuth subsalicylate	C1=CC=C2C(=C1)C(=O)O[Bi]O2.O	0	0	0
627	nomifensine	CN1Cc2c(N)cccc2C(c2ccccc2)C1	1	0	1
628	ferumoxytol	O=[Fe]O.O=[Fe]O.[Fe]	0	0	0
629	gadofosveset trisodium	O.O=C([O-])CN(CCN(CC(=O)[O-])C[C@H](COP(=O)([O-])OC1CCC(c2ccccc2)(c2ccccc2)CC1)N(CC(=O)[O-])CC(=O)[O-])CC(=O)[O-].[Gd+3].[Na+].[Na+].[Na+]	0	0	0
630	fospropofol	CC(C)c1cccc(C(C)C)c1OCOP(=O)([O-])[O-].[Na+].[Na+]	0	1	1
631	chlorcyclizine	CN1CCN(C(c2ccccc2)c2ccc(Cl)cc2)CC1	0	1	1
632	pentetic acid	O=C(O)CN(CCN(CC(=O)O)CC(=O)O)CCN(CC(=O)O)CC(=O)O	0	0	0
633	lindane	C1(C(C(C(C(C1Cl)Cl)Cl)Cl)Cl)Cl	0	0	0
634	tetrahydrobiopterin	CC(O)C(O)C1CNc2[nH]c(N)nc(=O)c2N1	0	0	0
635	methamphetamine	CN[C@@H](C)Cc1ccccc1	0	0	0
636	alendronate	NCCCC(O)(P(=O)(O)O)P(=O)(O)O	0	1	1
637	diatrizoate	CC(=O)Nc1c(I)c(NC(C)=O)c(I)c(C(=O)O)c1I	0	0	0
638	amikacin	NCC[C@H](O)C(=O)N[C@@H]1C[C@H](N)[C@@H](O[C@H]2O[C@H](CN)[C@@H](O)[C@H](O)[C@H]2O)[C@H](O)[C@H]1O[C@H]1O[C@H](CO)[C@@H](O)[C@H](N)[C@H]1O	0	0	0
639	aspirin	CC(=O)Oc1ccccc1C(=O)O	0	1	1
640	aztreonam	CC1C(C(=O)N1S(=O)(=O)O)NC(=O)C(=NOC(C)(C)C(=O)O)C2=CSC(=N2)N	0	0	0
641	baclofen	NCC(CC(=O)O)c1ccc(Cl)cc1	0	1	1
642	beclomethasone	CC1CC2C3CCC4=CC(=O)C=CC4(C3(C(CC2(C1(C(=O)CO)O)C)O)Cl)C	0	0	0
643	benztropine	CN1[C@@H]2CC[C@@H]1CC(OC(c1ccccc1)c1ccccc1)C2	0	0	0
644	bethanechol	CC(C[N+](C)(C)C)OC(N)=O	0	0	0
645	bisacodyl	CC(=O)Oc1ccc(C(c2ccc(OC(C)=O)cc2)c2ccccn2)cc1	0	0	0
646	butorphanol	Oc1ccc2c(c1)[C@@]13CCCC[C@@]1(O)[C@@H](C2)N(CC1CCC1)CC3	0	0	0
647	capreomycin	CC1C(=O)NC(C(=O)NC(=CNC(=O)N)C(=O)NC(C(=O)NCC(C(=O)N1)N)C2CCN=C(N2)N)CNC(=O)CC(CCCN)N.C1CN=C(NC1C2C(=O)NCC(C(=O)NC(C(=O)NC(C(=O)NC(=CNC(=O)N)C(=O)N2)CNC(=O)CC(CCCN)N)CO)N)N	0	0	0
648	carbidopa	CC(CC1=CC(=C(C=C1)O)O)(C(=O)O)NN	0	0	0
649	cefprozil	C/C=C/C1=C(C(=O)O)N2C(=O)[C@@H](NC(=O)[C@H](N)c3ccc(O)cc3)[C@H]2SC1	0	1	1
650	ciclopirox	CC1=CC(=O)N(C(=C1)C2CCCCC2)O	0	0	0
651	clomiphene	CCN(CC)CCOc1ccc(/C(=C(\Cl)c2ccccc2)c2ccccc2)cc1	0	1	1
652	clorazepate	C1=CC=C(C=C1)C2=NC(C(=O)NC3=C2C=C(C=C3)Cl)C(=O)O	0	0	0
653	dicyclomine	CCN(CC)CCOC(=O)C1(C2CCCCC2)CCCCC1	0	0	0
654	dimercaprol	OCC(S)CS	0	0	0
655	doxapram	CCN1CC(CCN2CCOCC2)C(c2ccccc2)(c2ccccc2)C1=O	0	0	0
656	droperidol	O=C(CCCN1CC=C(n2c(=O)[nH]c3ccccc32)CC1)c1ccc(F)cc1	0	0	0
657	dyphylline	Cn1c(=O)c2c(ncn2CC(O)CO)n(C)c1=O	0	0	0
658	edrophonium	CC[N+](C)(C)c1cccc(O)c1	0	0	0
659	ergonovine	CC(CO)NC(=O)C1CN(C2CC3=CNC4=CC=CC(=C34)C2=C1)C	0	0	0
660	fenoldopam	Oc1ccc(C2CNCCc3c2cc(O)c(O)c3Cl)cc1	0	0	0
661	flavoxate	Cc1c(-c2ccccc2)oc2c(C(=O)OCCN3CCCCC3)cccc2c1=O	0	0	0
662	flumazenil	CCOC(=O)c1ncn2c1CN(C)C(=O)c1cc(F)ccc1-2	0	0	0
663	fosfomycin	C[C@@H]1O[C@@H]1P(=O)(O)O	0	1	1
664	glibenclamide	COc1ccc(Cl)cc1C(=O)NCCc1ccc(S(=O)(=O)NC(=O)NC2CCCCC2)cc1	0	1	1
665	glycopyrrolate	C[N+]1(C)CCC(OC(=O)C(O)(c2ccccc2)C2CCCC2)C1	0	0	0
666	guaifenesin	COc1ccccc1OCC(O)CO	0	0	0
667	ioversol	O=C(NCC(O)CO)c1c(I)c(C(=O)NCC(O)CO)c(I)c(N(CCO)C(=O)CO)c1I	0	0	0
668	isoproterenol	CC(C)NCC(O)c1ccc(O)c(O)c1	0	0	0
669	isoxsuprine	CC(COc1ccccc1)NC(C)C(O)c1ccc(O)cc1	0	0	0
670	lactulose	OC[C@H]1O[C@@H](O[C@@H]2[C@@H](CO)O[C@](O)(CO)[C@H]2O)[C@H](O)[C@@H](O)[C@H]1O	0	0	0
671	loxapine	CN1CCN(CC1)C2=NC3=CC=CC=C3OC4=C2C=C(C=C4)Cl	0	0	0
672	mecamylamine	CNC1(C)C2CCC(C2)C1(C)C	0	0	0
673	meprobamate	CCCC(C)(COC(N)=O)COC(N)=O	0	0	0
674	methocarbamol	COC1=CC=CC=C1OCC(COC(=O)N)O	0	0	0
675	metolazone	CC1NC2=CC(=C(C=C2C(=O)N1C3=CC=CC=C3C)S(=O)(=O)N)Cl	0	0	0
676	nalbuphine	Oc1ccc2c3c1OC1[C@@H](O)CC[C@@]4(O)[C@@H](C2)N(CC2CCC2)CC[C@]314	0	0	0
677	neomycin	NCC1OC(OC2C(CO)OC(OC3C(O)C(N)CC(N)C3OC3OC(CN)C(O)C(O)C3N)C2O)C(N)C(O)C1O	0	0	0
678	oxaprozin	O=C(O)CCc1nc(-c2ccccc2)c(-c2ccccc2)o1	0	1	1
679	pamidronate	C(CN)C(O)(P(=O)(O)O)P(=O)(O)O	0	0	0
680	dexpanthenol	CC(C)(CO)C(O)C(=O)NCCCO	0	0	0
681	papaverine	COc1ccc(Cc2nccc3cc(OC)c(OC)cc23)cc1OC	1	0	1
682	paromomycin	NC[C@@H]1O[C@H](O[C@H]2[C@@H](O)[C@H](O[C@@H]3[C@@H](O)[C@H](N)C[C@H](N)[C@H]3O[C@H]3O[C@H](CO)[C@@H](O)[C@H](O)[C@H]3N)O[C@@H]2CO)[C@H](N)[C@@H](O)[C@@H]1O	0	0	0
683	pentostatin	OCC1OC(n2cnc3c2NC=NC[C@H]3O)CC1O	1	0	1
684	physostigmine	CNC(=O)Oc1ccc2c(c1)[C@]1(C)CCN(C)[C@@H]1N2C	0	0	0
685	propantheline	CC(C)[N+](C)(CCOC(=O)C1c2ccccc2Oc2ccccc21)C(C)C	0	0	0
686	rimantadine	CC(N)C12CC3CC(CC(C3)C1)C2	0	0	0
687	rivastigmine	CCN(C)C(=O)Oc1cccc([C@H](C)N(C)C)c1	0	1	1
688	salsalate	O=C(Oc1ccccc1C(=O)O)c1ccccc1O	0	1	1
689	risedronate	C1=CC(=CN=C1)CC(O)(P(=O)(O)O)P(=O)(O)O	0	0	0
690	streptomycin	CN[C@@H]1[C@H](O[C@H]2[C@H](O[C@H]3[C@H](O)[C@@H](O)[C@H](N=C(N)N)[C@@H](O)[C@@H]3N=C(N)N)O[C@@H](C)[C@]2(O)C=O)O[C@@H](CO)[C@H](O)[C@H]1O	0	0	0
691	vorinostat	O=C(CCCCCCC(=O)Nc1ccccc1)NO	0	0	0
692	tirofiban	CCCCS(=O)(=O)N[C@@H](Cc1ccc(OCCCCC2CCNCC2)cc1)C(=O)O	0	0	0
693	trimethobenzamide	CN(C)CCOC1=CC=C(C=C1)CNC(=O)C2=CC(=C(C(=C2)OC)OC)OC	0	0	0
694	phentolamine	Cc1ccc(N(CC2=NCCN2)c2cccc(O)c2)cc1	0	0	0
695	diethylpropion	CCN(CC)C(C)C(=O)c1ccccc1	0	0	0
696	propoxyphene	CCC(=O)OC(Cc1ccccc1)(c1ccccc1)C(C)CN(C)C	0	1	1
697	dimenhydrinate	C[NH+](C)CCOC(c1ccccc1)c1ccccc1.Cn1c2nc(Cl)nc-2c([O-])n(C)c1=O	0	0	0
698	phendimetrazine	CC1C(c2ccccc2)OCCN1C	0	0	0
699	metaxalone	Cc1cc(C)cc(OCC2CNC(=O)O2)c1	0	1	1
700	protirelin	NC(=O)[C@@H]1CCCN1C(=O)[C@H](Cc1cnc[nH]1)NC(=O)[C@@H]1CCC(=O)N1	0	0	0
701	nitazoxanide	CC(=O)Oc1ccccc1C(=O)Nc1ncc([N+](=O)[O-])s1	0	0	0
702	acarbose	C[C@H]1O[C@H](O[C@H]2[C@H](O)[C@@H](O)[C@@H](O[C@H]3[C@H](O)[C@@H](O)[C@H](O)O[C@@H]3CO)O[C@@H]2CO)[C@H](O)[C@@H](O)[C@@H]1N[C@H]1C=C(CO)[C@H](O)[C@H](O)[C@H]1O	1	0	1
703	atracurium	COc1ccc(CC2c3cc(OC)c(OC)cc3CC[N+]2(C)CCC(=O)OCCCCCOC(=O)CC[N+]2(C)CCc3cc(OC)c(OC)cc3C2Cc2ccc(OC)c(OC)c2)cc1OC	0	0	0
704	butoconazole	C1=CC(=C(C(=C1)Cl)SC(CCC2=CC=C(C=C2)Cl)CN3C=CN=C3)Cl	0	0	0
705	miglustat	CCCCN1C[C@H](O)[C@@H](O)[C@H](O)[C@H]1CO	0	0	0
706	cefpodoxime	COCC1=C(N2C(C(C2=O)NC(=O)C(=NOC)C3=CSC(=N3)N)SC1)C(=O)O	0	0	0
707	adefovir	CC(C)(C)C(=O)OCOP(=O)(COCCn1cnc2c(N)ncnc21)OCOC(=O)C(C)(C)C	0	1	1
708	gadoteridol	CC(O)CN1CCN(CC(=O)[O-])CCN(CC(=O)[O-])CCN(CC(=O)[O-])CC1.[Gd+3]	0	0	0
709	ibutilide	CCCCCCCN(CC)CCCC(O)c1ccc(NS(C)(=O)=O)cc1	0	0	0
710	ibandronate	CCCCCN(C)CCC(O)(P(=O)(O)O)P(=O)(O)O	0	0	0
711	tiludronate	O=P(O)(O)C(Sc1ccc(Cl)cc1)P(=O)(O)O	0	0	0
712	colestipol	C1C(O1)CCl.C(CNCCNCCNCCN)N	0	0	0
713	eptifibatide	NC(=O)C1CSSCCC(=O)NC(CCCCN=C(N)N)C(=O)NCC(=O)NC(CC(=O)O)C(=O)NC(Cc2c[nH]c3ccccc23)C(=O)N2CCCC2C(=O)N1	0	0	0
714	entecavir	C=C1C(CC(C1CO)O)N2C=NC3=C2N=C(NC3=O)N	0	0	0
715	sevelamer	C=CCN.ClCC1CO1	0	0	0
716	colesevelam	CCCCCCCCCCNCC=C.C[N+](C)(C)CCCCCCNCC=C.C=CCN.C1C(O1)CCl.Cl.[Cl-]	0	0	0
717	anidulafungin	CCCCCOC1=CC=C(C=C1)C2=CC=C(C=C2)C3=CC=C(C=C3)C(=O)NC4CC(C(NC(=O)C5C(C(CN5C(=O)C(NC(=O)C(NC(=O)C6CC(CN6C(=O)C(NC4=O)C(C)O)O)C(C(C7=CC=C(C=C7)O)O)O)C(C)O)C)O)O)O	0	0	0
718	sitaxsentan	Cc1cc2c(cc1CC(=O)c1sccc1S(=O)(=O)Nc1onc(C)c1Cl)OCO2	1	0	1
719	regadenoson	CNC(=O)c1cnn(-c2nc(N)c3ncn([C@@H]4O[C@H](CO)[C@@H](O)[C@H]4O)c3n2)c1	0	0	0
720	cefditoren	CC1=C(SC=N1)C=CC2=C(N3C(C(C3=O)NC(=O)C(=NOC)C4=CSC(=N4)N)SC2)C(=O)O	0	0	0
721	gadoversetamide	COCCNC(=O)CN(CCN(CCN(CC(=O)[O-])CC(=O)NCCOC)CC(=O)[O-])CC(=O)[O-].[Gd+3]	0	0	0
722	ethionamide	CCc1cc(C(N)=S)ccn1	0	1	1
723	olsalazine	O=C(O)C1=C/C(=N\Nc2ccc(O)c(C(=O)O)c2)C=CC1=O	0	1	1
724	cosyntropin	CSCC[C@H](NC(=O)[C@H](CO)NC(=O)[C@H](Cc1ccc(O)cc1)NC(=O)C(N)CO)C(=O)N[C@@H](CCC(=O)O)C(=O)N[C@@H](Cc1c[nH]cn1)C(=O)N[C@@H](Cc1ccccc1)C(=O)N[C@@H](CCCNC(=N)N)C(=O)N[C@@H](Cc1c[nH]c2ccccc12)C(=O)NCC(=O)N[C@@H](CCCCN)C(=O)N1CCC[C@H]1C(=O)N[C@H](C(=O)NCC(=O)N[C@H](CCCCN)C(=O)N[C@H](CCCCN)C(=O)N[C@H](CCCNC(=N)N)C(=O)N[C@H](CCCNC(=N)N)C(=O)N1CCC[C@H]1C(=O)N[C@H](C(=O)N[C@@H](CCCCN)C(=O)N[C@H](C(=O)N[C@…	0	0	0
725	nesiritide	CC[C@H](C)[C@@H]1NC(=O)[C@H](CCCNC(=N)N)NC(=O)[C@H](CC(=O)O)NC(=O)[C@H](CCSC)NC(=O)[C@H](CCCCN)NC(=O)[C@H](CCCNC(=N)N)NC(=O)CNC(=O)[C@H](Cc2ccccc2)NC(=O)[C@@H](NC(=O)CNC(=O)[C@H](CO)NC(=O)CNC(=O)[C@H](CCC(N)=O)NC(=O)[C@@H](NC(=O)[C@H](CCSC)NC(=O)[C@H](CCCCN)NC(=O)[C@@H]2CCCN2C(=O)[C@@H](N)CO)C(C)C)CSSC[C@@H](C(=O)N[C@@H](CCCCN)C(=O)N[C@H](C(=O)N[C@@H](CC(C)C)C(=O)N[C@@H](CCCNC(=N)N)C(=O)N[C@@H](C…	0	0	0
726	ecallantide	CC[C@H](C)[C@@H]1NC(=O)[C@H](Cc2ccccc2)NC(=O)[C@H](CCC(=O)O)NC(=O)[C@H](CCC(=O)O)NC(=O)[C@@H]2CSSC[C@@H]3NC(=O)[C@H](CCC(=O)O)NC(=O)[C@H](CCC(=O)O)NC(=O)[C@H](CC(C)C)NC(=O)[C@H](CO)NC(=O)[C@H](CCC(=O)O)NC(=O)[C@H](Cc4ccccc4)NC(=O)[C@H](CCCNC(=N)N)NC(=O)[C@H](CC(N)=O)NC(=O)[C@H](CCC(N)=O)NC(=O)[C@H](CC(N)=O)NC(=O)CNC(=O)[C@H](CCC(=O)O)NC(=O)[C@H](CSSC[C@H](NC(=O)[C@@H]4CCCN4C(=O)CNC(=O)[C@H](CC(=O…	0	0	0
727	demeclocycline	CN(C)C1C2CC3C(C4=C(C=CC(=C4C(=C3C(=O)C2(C(=C(C1=O)C(=O)N)O)O)O)O)Cl)O	0	0	0
728	tigecycline	CC(C)(C)NCC(=O)NC1=CC(=C2CC3CC4C(C(=O)C(=C(C4(C(=O)C3=C(C2=C1O)O)O)O)C(=O)N)N(C)C)N(C)C	0	0	0
729	leuprolide	CCNC(=O)C1CCCN1C(=O)C(CCCN=C(N)N)NC(=O)C(CC(C)C)NC(=O)C(CC(C)C)NC(=O)C(Cc1ccc(O)cc1)NC(=O)C(CO)NC(=O)C(Cc1c[nH]c2ccccc12)NC(=O)C(Cc1cnc[nH]1)NC(=O)C1CCC(=O)N1	0	1	1
730	erythropoietin	CCCCC1=NC(=C(N1CC2=CC=C(C=C2)C3=CC=CC=C3C4=NN=N[N-]4)CO)Cl.[K+]	0	0	0
731	thyrotropin alfa	C1CC(N(C1)C(=O)C(CC2=CN=CN2)NC(=O)C3CCC(=O)N3)C(=O)N	0	0	0
732	urofollitropin	CCC(C)C1NC(=O)C(Cc2ccc(O)cc2)NC(=O)C(N)CSSCC(C(=O)N2CCCC2C(=O)NC(CC(C)C)C(=O)NCC(N)=O)NC(=O)C(CC(N)=O)NC(=O)C(C(C)O)NC1=O	0	0	0
733	pyridoxal phosphate	CC1=NC=C(C(=C1O)C=O)COP(=O)(O)O	0	0	0
734	oxyphenonium	CC[N+](C)(CC)CCOC(=O)C(C1CCCCC1)(C2=CC=CC=C2)O	0	0	0
735	tranexamic acid	NCC1CCC(C(=O)O)CC1	0	0	0
736	sucralfate	O.O.O.O=S(=O)([O-])OC[C@H]1O[C@@H](O[C@]2(COS(=O)(=O)[O-])O[C@H](OS(=O)(=O)[O-])[C@@H](OS(=O)(=O)[O-])[C@@H]2OS(=O)(=O)[O-])[C@H](OS(=O)(=O)[O-])[C@@H](OS(=O)(=O)[O-])[C@@H]1OS(=O)(=O)[O-].[Al]	0	0	0
737	procyclidine	OC(CCN1CCCC1)(c1ccccc1)C1CCCCC1	0	0	0
738	dexbrompheniramine	CN(C)CC[C@@H](c1ccc(Br)cc1)c1ccccn1	0	0	0
739	carboprost tromethamine	CCCCC[C@](C)(O)/C=C/[C@@H]1[C@@H](C/C=C/CCCC(=O)O)[C@@H](O)C[C@H]1O	0	0	0
740	gallamine triethiodide	CC[N+](CC)(CC)CCOC1=C(C(=CC=C1)OCC[N+](CC)(CC)CC)OCC[N+](CC)(CC)CC.[I-].[I-].[I-]	0	0	0
741	methoxamine	CC(C(C1=C(C=CC(=C1)OC)OC)O)N	0	0	0
742	metyrosine	C[C@](N)(Cc1ccc(O)cc1)C(=O)O	0	0	0
743	orciprenaline	CC(C)NCC(O)c1cc(O)cc(O)c1	0	0	0
744	brompheniramine	CN(C)CCC(c1ccc(Br)cc1)c1ccccn1	0	0	0
745	levorphanol	CN1CC[C@]23CCCC[C@H]2[C@H]1Cc1ccc(O)cc13	0	0	0
746	benzylpenicilloyl polylysine	CC1(C)SC(C(NC(=O)Cc2ccccc2)C(=O)NCCCCCC(=O)O)NC1C(=O)O	0	0	0
747	remifentanil	CCC(=O)N(c1ccccc1)C1(C(=O)OC)CCN(CCC(=O)OC)CC1	0	1	1
748	anileridine	CCOC(=O)C1(CCN(CC1)CCC2=CC=C(C=C2)N)C3=CC=CC=C3	0	0	0
749	mepivacaine	Cc1cccc(C)c1NC(=O)C1CCCCN1C	0	0	0
750	azlocillin	CC1(C(N2C(S1)C(C2=O)NC(=O)C(C3=CC=CC=C3)NC(=O)N4CCNC4=O)C(=O)O)C	0	0	0
751	etidronic acid	CC(O)(P(=O)(O)O)P(=O)(O)O	0	0	0
752	diphenoxylate	CCOC(=O)C1(c2ccccc2)CCN(CCC(C#N)(c2ccccc2)c2ccccc2)CC1	0	0	0
753	flucytosine	C1=NC(=O)NC(=C1F)N	0	0	0
754	guanethidine	NC(N)=NCCN1CCCCCCC1	0	0	0
755	chlormezanone	CN1C(=O)CCS(=O)(=O)C1c1ccc(Cl)cc1	1	0	1
756	telbivudine	CC1=CN(C(=O)NC1=O)C2CC(C(O2)CO)O	0	0	0
757	pramlintide	CC[C@H](C)[C@H](NC(=O)[C@@H]1CCCN1C(=O)CNC(=O)[C@H](Cc1ccccc1)NC(=O)[C@H](CC(N)=O)NC(=O)[C@H](CC(N)=O)NC(=O)[C@H](CO)NC(=O)[C@H](CO)NC(=O)[C@H](Cc1cnc[nH]1)NC(=O)[C@@H](NC(=O)[C@H](CC(C)C)NC(=O)[C@H](Cc1ccccc1)NC(=O)[C@H](CC(N)=O)NC(=O)[C@H](C)NC(=O)[C@H](CC(C)C)NC(=O)[C@H](CCCNC(=N)N)NC(=O)[C@H](CCC(N)=O)NC(=O)[C@@H](NC(=O)[C@H](C)NC(=O)[C@H](CS)NC(=O)[C@@H](NC(=O)[C@H](C)NC(=O)[C@@H](NC(=O)[C@H…	0	0	0
758	probucol	CC(C)(C)C1=CC(=CC(=C1O)C(C)(C)C)SC(C)(C)SC2=CC(=C(C(=C2)C(C)(C)C)O)C(C)(C)C	0	0	0
759	pargyline	CN(CC#C)CC1=CC=CC=C1	0	0	0
760	tolrestat	COc1ccc2c(C(=S)N(C)CC(=O)O)cccc2c1C(F)(F)F	1	0	1
761	lactose	C(C1C(C(C(C(O1)OC2C(OC(C(C2O)O)O)CO)O)O)O)O	0	0	0
762	latamoxef	CN1C(=NN=N1)SCC2=C(N3C(C(C3=O)(NC(=O)C(C4=CC=C(C=C4)O)C(=O)O)OC)OC2)C(=O)O	0	0	0
763	nialamide	O=C(CCNNC(=O)c1ccncc1)NCc1ccccc1	1	0	1
764	amineptine	O=C(O)CCCCCC[NH2+]C1c2ccccc2CCc2ccccc21.[Cl-]	1	0	1
765	mepenzolate	C[N+]1(C)CCCC(OC(=O)C(O)(c2ccccc2)c2ccccc2)C1	0	0	0
766	alvimopan	C[C@H]1CN(C[C@H](Cc2ccccc2)C(=O)NCC(=O)O)CC[C@@]1(C)c1cccc(O)c1	0	0	0
767	teriparatide	CC[C@H](C)[C@H](NC(=O)[C@H](CCC(=O)O)NC(=O)[C@H](CO)NC(=O)[C@@H](NC(=O)[C@@H](N)CO)C(C)C)C(=O)N[C@@H](CCC(N)=O)C(=O)N[C@@H](CC(C)C)C(=O)N[C@@H](CCSC)C(=O)N[C@@H](Cc1c[nH]cn1)C(=O)N[C@@H](CC(N)=O)C(=O)N[C@@H](CC(C)C)C(=O)NCC(=O)N[C@@H](CCCCN)C(=O)N[C@@H](Cc1c[nH]cn1)C(=O)N[C@@H](CC(C)C)C(=O)N[C@@H](CC(N)=O)C(=O)N[C@@H](CO)C(=O)N[C@@H](CCSC)C(=O)N[C@@H](CCC(=O)O)C(=O)N[C@@H](CCCNC(=N)N)C(=O)N[C@H](…	0	0	0
768	ragaglitazar	CCOC(CC1=CC=C(C=C1)OCCN2C3=CC=CC=C3OC4=CC=CC=C42)C(=O)O	0	0	0
769	ethanolamine oleate	CCCCCCCC/C=C/CCCCCCCC(=O)O.NCCO	0	0	0
770	plerixafor	c1cc(CN2CCCNCCNCCCNCC2)ccc1CN1CCCNCCNCCCNCC1	0	0	0
771	nocodazole	COC(=O)NC1=NC2=C(N1)C=C(C=C2)C(=O)C3=CC=CS3	0	0	0
772	corticorelin ovine triflutate	CC[C@H](C)[C@H](NC(=O)[C@H](CC(=O)O)NC(=O)[C@H](CC(C)C)NC(=O)[C@H](CC(C)C)NC(=O)[C@H](CCCCN)NC(=O)[C@H](CCCNC(=N)N)NC(=O)[C@H](CC(N)=O)NC(=O)[C@H](CO)NC(=O)[C@H](Cc1cnc[nH]1)NC(=O)[C@H](C)NC(=O)[C@H](CCC(N)=O)NC(=O)[C@H](CCC(N)=O)NC(=O)[C@H](C)NC(=O)[C@H](CC(C)C)NC(=O)[C@H](CCC(N)=O)NC(=O)[C@H](CC(=O)O)NC(=O)[C@H](C)NC(=O)[C@H](CCCCN)NC(=O)[C@@H](NC(=O)[C@H](CCSC)NC(=O)[C@H](CCC(=O)O)NC(=O)[C@H](…	0	0	0
773	tetracaine	CCCCNC1=CC=C(C=C1)C(=O)OCCN(C)C	0	0	0
774	cupric chloride	Cl[Cu]Cl	0	0	0
775	droxicam	CN1c2c(oc(=O)n(-c3ccccn3)c2=O)-c2ccccc2S1(=O)=O	1	0	1
776	citicoline	C[N+](C)(C)CCOP(=O)([O-])OP(=O)(O)OCC1C(C(C(O1)N2C=CC(=NC2=O)N)O)O	0	0	0
777	alclofenac	C=CCOc1ccc(CC(=O)O)cc1Cl	1	0	1
778	bendazac	O=C(O)COc1nn(Cc2ccccc2)c2ccccc12	1	0	1
779	niperotidine	CN(C)Cc1ccc(CSCCN/C(=C\[N+](=O)[O-])NCc2ccc3c(c2)OCO3)o1	1	0	1
780	hyaluronidase	CC1(C(=C)N(C2=CC=CC=C21)CCCCCC(=O)O)C.Br	0	0	0
781	aciclovir	Nc1nc(=O)c2ncn(COCCO)c2[nH]1	0	1	1
782	amphotericin b	C[C@@H]1[C@H](O)[C@@H](C)C=CC=CC=CC=CC=CC=CC=C[C@H](O[C@@H]2O[C@H](C)[C@@H](O)[C@H](N)[C@@H]2O)C[C@@H]2O[C@](O)(C[C@@H](O)C[C@@H](O)[C@H](O)CC[C@@H](O)C[C@@H](O)CC(=O)O[C@H]1C)C[C@H](O)[C@H]2C(=O)O	0	1	1
783	altretamine	CN(C)C1=NC(=NC(=N1)N(C)C)N(C)C	0	0	0
784	fipexide	O=C(COc1ccc(Cl)cc1)N1CCN(Cc2ccc3c(c2)OCO3)CC1	1	0	1
785	isoxicam	CC1=CC(=NO1)NC(=O)C2=C(C3=CC=CC=C3S(=O)(=O)N2C)O	0	0	0
786	glafenine	O=C(OCC(O)CO)c1ccccc1Nc1ccnc2cc(Cl)ccc12	1	0	1
787	sulfabenzamide	C1=CC=C(C=C1)C(=O)NS(=O)(=O)C2=CC=C(C=C2)N	0	0	0
788	phytonadione	CC(=CCC1=C(C)C(=O)c2ccccc2C1=O)CCCC(C)CCCC(C)CCCC(C)C	0	0	0
789	dichlorphenamide	NS(=O)(=O)c1cc(Cl)c(Cl)c(S(N)(=O)=O)c1	0	0	0
790	ticrynafen	O=C(O)COc1ccc(C(=O)c2cccs2)c(Cl)c1Cl	1	0	1
791	thioguanine	Nc1nc(=S)c2[nH]cnc2[nH]1	0	1	1
792	acetylcholine chloride	CC(=O)OCC[N+](C)(C)C	0	0	0
793	benziodarone	CCc1oc2ccccc2c1C(=O)c1cc(I)c(O)c(I)c1	1	0	1
794	cisatracurium besylate	COc1ccc(C[C@@H]2c3cc(OC)c(OC)cc3CC[N@+]2(C)CCC(=O)OCCCCCOC(=O)CC[N@@+]2(C)CCc3cc(OC)c(OC)cc3[C@H]2Cc2ccc(OC)c(OC)c2)cc1OC.O=S(=O)([O-])c1ccccc1.O=S(=O)([O-])c1ccccc1	0	0	0
795	epoetin alfa	O=C(CNC(=O)c1ccccc1)CC(Cc1ccccc1)C(=O)O	0	0	0
796	rifampin	CO[C@H]1/C=C/O[C@@]2(C)Oc3c(C)c(O)c4c(c3C2=O)C(=O)/C(=C/NN2CCN(C)CC2)C(=C4O)NC(=O)/C(C)=C\C=C\[C@H](C)[C@H](O)[C@@H](C)[C@@H](O)[C@@H](C)[C@H](OC(C)=O)[C@@H]1C	1	0	1
797	exifone	O=C(c1cc(O)c(O)c(O)c1)c1ccc(O)c(O)c1O	1	0	1
798	secretin	CC(C)CC(NC(=O)CNC(=O)C(CCC(N)=O)NC(=O)C(CC(C)C)NC(=O)C(CC(C)C)NC(=O)C(CCCNC(=N)N)NC(=O)C(CCC(N)=O)NC(=O)C(CC(C)C)NC(=O)C(CCCNC(=N)N)NC(=O)C(C)NC(=O)C(CO)NC(=O)C(CC(=O)O)NC(=O)C(CCCNC(=N)N)NC(=O)C(CC(C)C)NC(=O)C(CCCNC(=N)N)NC(=O)C(CO)NC(=O)C(CC(C)C)NC(=O)C(CCC(=O)O)NC(=O)C(CO)NC(=O)C(NC(=O)C(Cc1ccccc1)NC(=O)C(NC(=O)CNC(=O)C(CC(=O)O)NC(=O)C(CO)NC(=O)C(N)Cc1ncc[nH]1)C(C)O)C(C)O)C(=O)NC(C(=O)O)C(C)C	0	0	0
799	indocyanine green	CC1(C)C(=CC=CC=CC=CC2=[N+](CCCCS(=O)(=O)[O-])c3ccc4ccccc4c3C2(C)C)N(CCCCS(=O)(=O)[O-])c2ccc3ccccc3c21.[Na+]	0	0	0
800	methylergonovine	CC[C@@H](CO)NC(=O)[C@@H]1C=C2c3cccc4[nH]cc(c34)C[C@H]2N(C)C1	0	0	0
801	cephradine	CC1=C(N2C(C(C2=O)NC(=O)C(C3=CCC=CC3)N)SC1)C(=O)O	0	0	0
802	norethindrone acetate	C#CC1(OC(C)=O)CCC2C3CCC4=CC(=O)CCC4C3CCC21C	0	0	0
803	sulconazole nitrate	C1=CC(=CC=C1CSC(CN2C=CN=C2)C3=C(C=C(C=C3)Cl)Cl)Cl.[N+](=O)(O)[O-]	0	0	0
804	cyclofenil	CC(=O)Oc1ccc(C(=C2CCCCC2)c2ccc(OC(C)=O)cc2)cc1	1	0	1
805	ganirelix acetate	CCNC(=NCCCC[C@H](NC(=O)[C@H](CC(C)C)NC(=O)[C@@H](CCCCN=C(NCC)NCC)NC(=O)[C@H](Cc1ccc(O)cc1)NC(=O)[C@H](CO)NC(=O)[C@@H](Cc1cccnc1)NC(=O)[C@@H](Cc1ccc(Cl)cc1)NC(=O)[C@@H](Cc1ccc2ccccc2c1)NC(C)=O)C(=O)N1CCC[C@H]1C(=O)N[C@H](C)C(N)=O)NCC	0	0	0
806	mepazine	CN1CCCC(CN2c3ccccc3Sc3ccccc32)C1	1	0	1
807	prasugrel hydrochloride	CC(=O)Oc1cc2c(s1)CCN(C(C(=O)C1CC1)c1ccccc1F)C2	0	1	1
808	levocetirizine dihydrochloride	O=C(O)COCCN1CCN([C@H](c2ccccc2)c2ccc(Cl)cc2)CC1	0	1	1
809	alpidem	CCCN(CCC)C(=O)Cc1c(-c2ccc(Cl)cc2)nc2ccc(Cl)cn12	1	0	1
810	alaproclate	CC(N)C(=O)OC(C)(C)Cc1ccc(Cl)cc1	1	0	1
811	fondaparinux sodium	CO[C@H]1O[C@H](COS(=O)(=O)[O-])[C@@H](O[C@@H]2O[C@@H](C(=O)[O-])[C@@H](O[C@H]3O[C@H](COS(=O)(=O)[O-])[C@@H](O[C@@H]4O[C@H](C(=O)[O-])[C@@H](O[C@H]5O[C@H](COS(=O)(=O)[O-])[C@@H](O)[C@H](O)[C@H]5NS(=O)(=O)[O-])[C@H](O)[C@H]4O)[C@H](OS(=O)(=O)[O-])[C@H]3NS(=O)(=O)[O-])[C@H](O)[C@H]2OS(=O)(=O)[O-])[C@H](O)[C@H]1NS(=O)(=O)[O-].[Na+].[Na+].[Na+].[Na+].[Na+].[Na+].[Na+].[Na+].[Na+].[Na+]	0	1	1
812	dalteparin sodium	O=C([O-])C1OC(OC2C(COS(=O)(=O)[O-])OC(O)C(NS(=O)(=O)[O-])C2O)C(OS(=O)(=O)[O-])C(O)C1O	0	1	1
813	methylnaltrexone bromide	C[N+]1(CC2CC2)CC[C@]23c4c5ccc(O)c4O[C@H]2C(=O)CC[C@@]3(O)[C@H]1C5.[Br-]	0	0	0
814	alloxan	C1(=O)C(=O)NC(=O)NC1=O	0	0	0
815	sorbitol	OC[C@@H](O)[C@H](O)[C@@H](O)[C@@H](O)CO	0	0	0
816	ibufenac	CC(C)Cc1ccc(CC(=O)O)cc1	1	0	1
817	succimer	O=C(O)C(S)C(S)C(=O)O	0	1	1
818	sulfacarbamide	NC(=O)NS(=O)(=O)c1ccc(N)cc1	1	0	1
819	triptorelin pamoate	CC(C)CC(NC(=O)C(Cc1c[nH]c2ccccc12)NC(=O)C(Cc1ccc(O)cc1)NC(=O)C(CO)NC(=O)C(Cc1c[nH]c2ccccc12)NC(=O)C(Cc1cnc[nH]1)NC(=O)C1CCC(=O)N1)C(=O)NC(CCCN=C(N)N)C(=O)N1CCCC1C(=O)NCC(N)=O	0	1	1
820	eltrombopag olamine	Cc1ccc(-n2[nH]c(C)c(N/N=C3\C=CC=C(c4cccc(C(=O)O)c4)C3=O)c2=O)cc1C.NCCO.NCCO	1	0	1
821	cholestyramine	CCC(C)C.CCC(CC(C)C1=CC=CC=C1)C2=CC=C(C=C2)C[N+](C)(C)C.N.[Cl-]	0	0	0
822	divalproex sodium	CCCC(CCC)C(=O)O.CCCC(CCC)C(=O)[O-].[Na+]	1	0	1
823	heparin sodium	CC(=O)NC1C(O)OC(COS(=O)(=O)O)C(OC2OC(C(=O)O)C(OC3OC(CO)C(OC4OC(C(=O)O)C(O)C(O)C4OS(=O)(=O)O)C(OS(=O)(=O)O)C3NS(=O)(=O)O)C(O)C2OS(=O)(=O)O)C1O	0	1	1

## Sheet: Table II
Table II. The prediction results of the drugs in test set (fold 1).
drug_name	test_pred	test_label	pred_probability	score
inositol	0	0	0.184986	0.815014
modafinil	1	1	0.778408	0.778408
granisetron	0	0	0.308386	0.691614
papaverine	0	1	0.314115	0.314115
atenolol	1	1	0.668815	0.668815
remifentanil	0	1	0.0619397	0.0619397
valproic acid	1	1	0.782628	0.782628
micafungin	0	1	0.263762	0.263762
methysergide	1	0	0.738668	0.261332
alosetron	0	1	0.117561	0.117561
latamoxef	0	0	0.160577	0.839423
clopidogrel	1	1	0.969167	0.969167
rifabutin	0	1	0.35304	0.35304
clozapine	1	1	0.687363	0.687363
mercaptopurine	1	1	0.677897	0.677897
dihydroergotamine	1	0	0.653158	0.346842
dantrolene	1	1	0.906943	0.906943
ketorolac	1	1	0.935436	0.935436
ezetimibe	0	1	0.224492	0.224492
duloxetine	1	1	0.925288	0.925288
piroxicam	1	1	0.978399	0.978399
cyanocobalamin	0	0	0.254174	0.745826
tizanidine	0	1	0.475893	0.475893
erythropoietin	0	0	0.188316	0.811684
nandrolone decanoate	1	1	0.842715	0.842715
tigecycline	0	0	0.133515	0.866485
amoxapine	1	0	0.612821	0.387179
delavirdine	1	0	0.647863	0.352137
azlocillin	0	0	0.0881175	0.911882
cyclobenzaprine	1	1	0.890972	0.890972
pindolol	0	0	0.389288	0.610712
voriconazole	1	1	0.631773	0.631773
deferoxamine	0	1	0.213876	0.213876
fexofenadine	0	0	0.49258	0.50742
ranolazine	1	0	0.904913	0.095087
thiamine	0	0	0.42724	0.57276
amifostine	0	0	0.160457	0.839543
ranitidine	1	1	0.791326	0.791326
pyrazinamide	1	1	0.731345	0.731345
prazosin	1	0	0.664297	0.335703
anastrozole	1	1	0.832596	0.832596
montelukast	1	1	0.885031	0.885031
cladribine	1	0	0.551869	0.448131
ifosfamide	1	1	0.687659	0.687659
everolimus	1	0	0.694913	0.305087
tiagabine	0	0	0.291093	0.708907
nizatidine	1	1	0.65574	0.65574
flavoxate	0	0	0.0335809	0.966419
felbamate	1	1	0.764326	0.764326
cholestyramine	0	0	0.369511	0.630489
mometasone	0	0	0.0878337	0.912166
demeclocycline	0	0	0.0966275	0.903372
amlodipine	1	1	0.653255	0.653255
phytonadione	0	0	0.199324	0.800676
nilutamide	1	1	0.914035	0.914035
valaciclovir	0	1	0.409679	0.409679
oxandrolone	1	1	0.957805	0.957805
fosphenytoin	1	1	0.96551	0.96551
iproniazid	1	1	0.764824	0.764824
pentetic acid	0	0	0.282191	0.717809
hydroxyurea	0	1	0.338061	0.338061
pioglitazone	1	1	0.961614	0.961614
ropinirole	0	1	0.327143	0.327143
sulfathiazole	0	1	0.430378	0.430378
chlorthalidone	0	0	0.349301	0.650699
solifenacin	0	0	0.128927	0.871073
acamprosate	0	1	0.462859	0.462859
silodosin	0	0	0.293742	0.706258
etidronic acid	0	0	0.113943	0.886057
phenobarbital	1	1	0.574624	0.574624
desloratadine	0	1	0.313394	0.313394
moxisylyte	0	1	0.28563	0.28563
methylphenidate	0	1	0.357651	0.357651
ethanolamine oleate	0	0	0.155449	0.844551
desipramine	1	0	0.755184	0.244816
benzonatate	1	1	0.683812	0.683812
clomiphene	1	1	0.585304	0.585304
buspirone	1	0	0.741569	0.258431
esmolol	0	0	0.0851116	0.914888
trimethobenzamide	0	0	0.306392	0.693608
meropenem	0	1	0.295748	0.295748
tetrahydrobiopterin	0	0	0.488869	0.511131
ceftazidime	1	1	0.724175	0.724175
ritonavir	1	1	0.91712	0.91712
saquinavir	1	1	0.808664	0.808664
morphine	0	0	0.22492	0.77508
haloperidol	1	1	0.651662	0.651662
glibenclamide	0	1	0.167257	0.167257
amitriptyline	1	1	0.828546	0.828546
isoproterenol	0	0	0.281876	0.718124
cefuroxime	0	1	0.109762	0.109762
methsuximide	0	0	0.201052	0.798948
ondansetron	0	1	0.401173	0.401173
indocyanine green	0	0	0.456262	0.543738
riboflavin	0	0	0.326547	0.673453
indomethacin	1	1	0.927789	0.927789
astemizole	1	0	0.693086	0.306914
erlotinib	1	1	0.96104	0.96104
quinapril	1	1	0.875261	0.875261
eletriptan	0	0	0.274721	0.725279
mepivacaine	0	0	0.141991	0.858009
felodipine	1	1	0.66371	0.66371
flurazepam	0	1	0.283311	0.283311
procarbazine	1	1	0.70808	0.70808
abacavir	0	1	0.246284	0.246284
rivastigmine	0	1	0.196218	0.196218
miglustat	0	0	0.0692979	0.930702
pentagastrin	0	0	0.0364352	0.963565
clevidipine	0	0	0.314252	0.685748
citalopram	1	1	0.888706	0.888706
lomefloxacin	1	0	0.964745	0.0352551
celecoxib	1	1	0.914485	0.914485
epirubicin	0	0	0.316689	0.683311
exenatide	0	0	0.135527	0.864473
quazepam	0	0	0.261124	0.738876
mannitol	0	0	0.221184	0.778816
famciclovir	0	0	0.258257	0.741743
nomifensine	1	1	0.620269	0.620269
protriptyline	1	0	0.758959	0.241041
mepazine	0	1	0.153513	0.153513
chlormezanone	0	1	0.400476	0.400476
paliperidone	0	0	0.499325	0.500675
trimethoprim	1	1	0.896538	0.896538
methotrexate	1	1	0.819489	0.819489
fluvastatin	1	1	0.882886	0.882886
epinephrine	0	0	0.265468	0.734532
oxymorphone	0	0	0.0253294	0.974671
ergonovine	0	0	0.301096	0.698904
dolasetron	0	0	0.326807	0.673193
apomorphine	0	0	0.107482	0.892518
ramelteon	0	0	0.157886	0.842114
foscarnet	0	0	0.399853	0.600147
dobutamine	0	0	0.0808056	0.919194
ibufenac	0	1	0.497256	0.497256
perhexiline	0	1	0.159677	0.159677
decitabine	0	0	0.423058	0.576942
omeprazole	1	1	0.869447	0.869447
biperiden	0	0	0.0503949	0.949605
ciprofloxacin	1	1	0.933036	0.933036
ximelagatran	0	1	0.260556	0.260556
oxybutynin	0	0	0.044581	0.955419
hydrocortisone	1	0	0.505503	0.494497
didanosine	1	1	0.806183	0.806183
orphenadrine	0	0	0.185483	0.814517
bacitracin	0	0	0.069551	0.930449
allopurinol	1	1	0.694786	0.694786
doxazosin	0	0	0.454835	0.545165
daptomycin	1	1	0.816596	0.816596
tyramine	0	0	0.358092	0.641908
budesonide	1	0	0.661939	0.338061
neomycin	0	0	0.0252863	0.974714
exifone	1	1	0.783443	0.783443
capecitabine	1	0	0.602615	0.397385
acarbose	0	1	0.0957357	0.0957357
clemastine	0	0	0.207656	0.792344
ambrisentan	1	0	0.7384	0.2616
fluorouracil	1	1	0.880957	0.880957
zomepirac	1	0	0.860419	0.139581
bethanechol	0	0	0.0319471	0.968053
oxacillin	1	1	0.550209	0.550209
cefpodoxime	0	0	0.27104	0.72896
dextromethorphan	0	0	0.449853	0.550147
topiramate	1	1	0.820394	0.820394
metyrosine	1	0	0.649652	0.350348
valdecoxib	1	1	0.827051	0.827051

## Sheet: Table Ⅲ
Table Ⅲ. The prediction results of the drugs in test set (fold 2).
drug_name	test_pred	test_label	pred_probability	score
timolol	0	0	0.376362	0.623638
etoposide	1	1	0.633127	0.633127
metoprolol	1	1	0.588467	0.588467
atorvastatin	1	1	0.890026	0.890026
zaleplon	0	0	0.0818696	0.91813
trimethoprim	1	1	0.783838	0.783838
isoxicam	0	0	0.402805	0.597195
fluorouracil	1	1	0.840032	0.840032
lapatinib	1	1	0.788166	0.788166
phenytoin	1	1	0.812048	0.812048
nizatidine	1	1	0.803844	0.803844
pentamidine	0	1	0.345895	0.345895
droperidol	0	0	0.275021	0.724979
enfuvirtide	0	0	0.181271	0.818729
chlorambucil	0	1	0.458963	0.458963
efavirenz	1	1	0.894132	0.894132
tolvaptan	1	1	0.667773	0.667773
demeclocycline	0	0	0.456525	0.543475
dutasteride	1	0	0.618681	0.381319
fexofenadine	0	0	0.338233	0.661767
conivaptan	1	0	0.694123	0.305877
urofollitropin	0	0	0.161628	0.838372
ketoconazole	1	1	0.901726	0.901726
rocuronium	0	0	0.135854	0.864146
cisplatin	1	1	0.809205	0.809205
tyramine	0	0	0.3273	0.6727
valsartan	1	1	0.865263	0.865263
tizanidine	1	1	0.705795	0.705795
dexbrompheniramine	0	0	0.109165	0.890835
oxandrolone	1	1	0.831821	0.831821
propantheline	0	0	0.0440402	0.95596
cefpodoxime	0	0	0.234334	0.765666
norepinephrine	0	0	0.284438	0.715562
levonorgestrel	0	0	0.225545	0.774455
nabumetone	1	0	0.924294	0.0757062
alloxan	0	0	0.410647	0.589353
raloxifene	1	0	0.874862	0.125138
inositol	0	0	0.384172	0.615828
verapamil	1	1	0.83065	0.83065
nifedipine	1	1	0.857319	0.857319
didanosine	1	1	0.838012	0.838012
melphalan	0	1	0.485571	0.485571
liothyronine	0	0	0.498401	0.501599
aceclofenac	1	1	0.880454	0.880454
ramelteon	0	0	0.152271	0.847729
repaglinide	1	1	0.931866	0.931866
pancuronium	0	0	0.0856893	0.914311
cefditoren	0	0	0.379957	0.620043
tirofiban	0	0	0.196229	0.803771
naproxen	1	1	0.940861	0.940861
labetalol	0	1	0.410254	0.410254
cloxacillin	1	1	0.760015	0.760015
oxcarbazepine	1	1	0.853547	0.853547
ximelagatran	1	1	0.553784	0.553784
kanamycin	0	0	0.0527763	0.947224
methyltestosterone	1	1	0.767835	0.767835
nicardipine	1	0	0.704906	0.295094
eszopiclone	1	0	0.523593	0.476407
naltrexone	0	0	0.0495245	0.950475
mexiletine	1	1	0.713188	0.713188
indomethacin	1	1	0.896843	0.896843
propoxyphene	0	1	0.0784402	0.0784402
cyclofenil	0	1	0.302393	0.302393
procainamide	0	1	0.46314	0.46314
thioguanine	0	1	0.445401	0.445401
acetaminophen	1	1	0.860147	0.860147
tolmetin	1	1	0.947248	0.947248
hydromorphone	0	0	0.152007	0.847993
esmolol	0	0	0.167338	0.832662
cefaclor	1	1	0.581996	0.581996
eltrombopag olamine	0	1	0.353955	0.353955
ethosuximide	0	0	0.47369	0.52631
saxagliptin	1	0	0.591906	0.408094
alaproclate	1	1	0.520065	0.520065
risedronate	0	0	0.383173	0.616827
haloperidol	1	1	0.669481	0.669481
abacavir	0	1	0.371563	0.371563
oxytocin	0	0	0.0901887	0.909811
bacitracin	0	0	0.144456	0.855544
tetrahydrobiopterin	0	0	0.331251	0.668749
procyclidine	0	0	0.0583784	0.941622
duloxetine	1	1	0.884513	0.884513
droxicam	1	1	0.654737	0.654737
rifampin	0	1	0.444416	0.444416
miconazole	1	0	0.894792	0.105208
sevelamer	0	0	0.358531	0.641469
zomepirac	1	0	0.679986	0.320014
rivastigmine	0	1	0.0942692	0.0942692
rosiglitazone	1	1	0.926388	0.926388
benztropine	0	0	0.185398	0.814602
propofol	1	1	0.738492	0.738492
dihydroergotamine	1	0	0.566015	0.433985
dalteparin sodium	1	1	0.544659	0.544659
oxytetracycline	1	0	0.763707	0.236293
cisatracurium besylate	0	0	0.4152	0.5848
oxaprozin	1	1	0.778045	0.778045
thyrotropin alfa	0	0	0.180719	0.819281
vincristine	1	1	0.501118	0.501118
entacapone	0	1	0.170752	0.170752
enoxaparin	0	1	0.272751	0.272751
betaxolol	0	0	0.201383	0.798617
carboplatin	1	1	0.694962	0.694962
riboflavin	1	0	0.573875	0.426125
vidarabine	0	0	0.176611	0.823389
linezolid	1	1	0.675891	0.675891
lisinopril	1	1	0.595557	0.595557
probenecid	1	0	0.901261	0.0987387
clarithromycin	1	1	0.597944	0.597944
fluvastatin	1	1	0.745246	0.745246
dexmethylphenidate	1	1	0.724121	0.724121
ivermectin	1	1	0.589489	0.589489
metolazone	0	0	0.364511	0.635489
sulfasalazine	1	1	0.880597	0.880597
remifentanil	0	1	0.0871185	0.0871185
posaconazole	1	0	0.847311	0.152689
succinylcholine	0	0	0.17817	0.82183
olmesartan	1	0	0.541549	0.458451
trifluoperazine	1	0	0.738318	0.261682
ceftazidime	1	1	0.730191	0.730191
iproniazid	1	1	0.612339	0.612339
phenobarbital	1	1	0.701388	0.701388
fipexide	1	1	0.597003	0.597003
isradipine	1	1	0.565488	0.565488
sitaxsentan	0	1	0.348797	0.348797
auranofin	1	1	0.533227	0.533227
codeine	0	0	0.0338733	0.966127
romidepsin	1	0	0.708531	0.291469
riluzole	1	1	0.884747	0.884747
chlordiazepoxide	0	1	0.318085	0.318085
secretin	0	0	0.251917	0.748083
lovastatin	1	1	0.894688	0.894688
meclizine	0	0	0.400301	0.599699
triptorelin pamoate	0	1	0.223204	0.223204
dichlorphenamide	0	0	0.455454	0.544546
clindamycin	1	1	0.570173	0.570173
etravirine	1	1	0.804364	0.804364
micafungin	0	1	0.102588	0.102588
tetracaine	0	0	0.395572	0.604428
azlocillin	0	0	0.40759	0.59241
cladribine	1	0	0.732334	0.267666
vancomycin	0	1	0.37587	0.37587
ceftibuten	0	0	0.377628	0.622372
sucralfate	0	0	0.165675	0.834325
orlistat	1	1	0.814559	0.814559
lidocaine	1	0	0.802559	0.197441
emtricitabine	1	0	0.866088	0.133912
enalapril	1	1	0.710455	0.710455
quazepam	0	0	0.270712	0.729288
ribavirin	0	0	0.370351	0.629649
nitazoxanide	0	0	0.351968	0.648032
dronedarone	1	1	0.612422	0.612422
cetirizine	0	1	0.310419	0.310419
febuxostat	1	1	0.937731	0.937731
fenoldopam	0	0	0.112334	0.887666
lamotrigine	1	1	0.784755	0.784755
methocarbamol	1	0	0.606406	0.393594
losartan	1	1	0.891066	0.891066
permethrin	0	0	0.302539	0.697461
methoxamine	0	0	0.162976	0.837024
aminoglutethimide	1	0	0.500798	0.499202
nystatin	1	0	0.573666	0.426334
biperiden	0	0	0.0479394	0.952061
salbutamol	0	0	0.433342	0.566658
fluvoxamine	1	0	0.790892	0.209108
clorazepate	0	0	0.420437	0.579563

## Sheet: Table Ⅳ
Table Ⅳ. The prediction results of the drugs in test set (fold 3).
drug_name	test_pred	test_label	pred_probability	score
alclofenac	1	1	0.819682	0.819682
azlocillin	0	0	0.270399	0.729601
varenicline	0	1	0.225978	0.225978
pramipexole	0	0	0.100019	0.899981
norfloxacin	1	1	0.596311	0.596311
nilutamide	1	1	0.773761	0.773761
micafungin	0	1	0.379305	0.379305
etidronic acid	0	0	0.478548	0.521452
primidone	0	0	0.433008	0.566992
ergonovine	0	0	0.250639	0.749361
pramlintide	0	0	0.104561	0.895439
dextromethorphan	0	0	0.388062	0.611938
chlormezanone	1	1	0.641201	0.641201
dapsone	1	1	0.548611	0.548611
dronedarone	1	1	0.55214	0.55214
gefitinib	1	1	0.922832	0.922832
prazosin	0	0	0.496007	0.503993
azathioprine	1	1	0.912967	0.912967
remifentanil	0	1	0.108518	0.108518
quinapril	1	1	0.863717	0.863717
temozolomide	1	1	0.829216	0.829216
tizanidine	1	1	0.773104	0.773104
salsalate	1	1	0.767224	0.767224
probucol	0	0	0.413068	0.586932
sulfabenzamide	0	0	0.435998	0.564002
enfuvirtide	0	0	0.0498938	0.950106
bicalutamide	1	1	0.847242	0.847242
metyrapone	0	0	0.31072	0.68928
adenosine	1	0	0.714311	0.285689
ergocalciferol	0	0	0.155893	0.844107
anastrozole	1	1	0.808071	0.808071
nizatidine	1	1	0.510305	0.510305
liothyronine	1	0	0.671422	0.328578
pentamidine	1	1	0.500635	0.500635
sincalide	0	0	0.432104	0.567896
imipramine	1	1	0.737329	0.737329
altretamine	1	0	0.760847	0.239153
nitroglycerin	0	0	0.170664	0.829336
docetaxel	1	1	0.595289	0.595289
estramustine	1	1	0.657868	0.657868
terbutaline	0	1	0.0782981	0.0782981
tadalafil	0	0	0.482771	0.517229
foscarnet	0	0	0.340299	0.659701
streptomycin	0	0	0.302171	0.697829
topotecan	1	0	0.788495	0.211505
pyrazinamide	1	1	0.613562	0.613562
teniposide	1	1	0.735042	0.735042
pinacidil	1	0	0.677893	0.322107
sulindac	1	1	0.849944	0.849944
sulconazole nitrate	1	0	0.539852	0.460148
chlorcyclizine	1	1	0.515699	0.515699
lidocaine	1	0	0.670526	0.329474
thalidomide	1	1	0.568679	0.568679
fosphenytoin	1	1	0.94468	0.94468
pazopanib	1	1	0.824277	0.824277
fludarabine	0	0	0.431076	0.568924
amiloride	1	1	0.571436	0.571436
acetylcysteine	1	0	0.868043	0.131957
lactose	0	0	0.231805	0.768195
plerixafor	1	0	0.50143	0.49857
nocodazole	1	0	0.613478	0.386522
chlordiazepoxide	0	1	0.316017	0.316017
dasatinib	1	1	0.767154	0.767154
digoxin	0	0	0.319543	0.680457
doxorubicin	1	1	0.816301	0.816301
nefazodone	1	1	0.799257	0.799257
oxacillin	1	1	0.66806	0.66806
salbutamol	0	0	0.293057	0.706943
atorvastatin	1	1	0.90294	0.90294
ramelteon	0	0	0.179852	0.820148
sorafenib	1	1	0.644628	0.644628
flurazepam	0	1	0.248415	0.248415
letrozole	1	1	0.936962	0.936962
iproniazid	1	1	0.745668	0.745668
triazolam	0	0	0.0732516	0.926748
folic acid	1	0	0.54914	0.45086
cephalexin	1	1	0.860088	0.860088
benztropine	0	0	0.31328	0.68672
diphenhydramine	1	0	0.501831	0.498169
sodium bicarbonate	0	0	0.467076	0.532924
cefepime	1	1	0.561368	0.561368
abacavir	0	1	0.316783	0.316783
fluoxetine	1	1	0.809664	0.809664
argatroban	0	0	0.448697	0.551303
pyrantel	0	0	0.198225	0.801775
propantheline	0	0	0.0877986	0.912201
thiabendazole	1	1	0.62082	0.62082
pyridostigmine	1	0	0.558865	0.441135
secretin	0	0	0.267856	0.732144
nialamide	1	1	0.524569	0.524569
tegaserod	1	0	0.853383	0.146617
pegfilgrastim	0	0	0.113955	0.886045
cisplatin	1	1	0.774508	0.774508
methysergide	0	0	0.380567	0.619433
melphalan	0	1	0.429143	0.429143
bortezomib	1	1	0.606224	0.606224
etomidate	0	0	0.243842	0.756158
cyclophosphamide	0	1	0.481695	0.481695
phenobarbital	1	1	0.663095	0.663095
alprazolam	0	1	0.46829	0.46829
nesiritide	0	0	0.176768	0.823232
erlotinib	1	1	0.889835	0.889835
cyclofenil	0	1	0.283797	0.283797
capecitabine	1	0	0.772036	0.227964
bupropion	1	1	0.730776	0.730776
naproxen	1	1	0.942527	0.942527
beclomethasone	0	0	0.471331	0.528669
atomoxetine	1	1	0.510826	0.510826
chlorpromazine	1	1	0.920575	0.920575
telithromycin	1	1	0.831733	0.831733
praziquantel	1	0	0.718068	0.281932
nabilone	1	0	0.5914	0.4086
cefprozil	0	1	0.232228	0.232228
perindopril	1	0	0.785585	0.214415
rabeprazole	1	1	0.869818	0.869818
chlorambucil	0	1	0.372173	0.372173
amphetamine	0	1	0.334645	0.334645
piperacillin	0	0	0.371413	0.628587
procarbazine	1	1	0.805148	0.805148
phentolamine	0	0	0.22286	0.77714
bosentan	1	1	0.772391	0.772391
perhexiline	0	1	0.250079	0.250079
droxicam	1	1	0.631823	0.631823
etoposide	1	1	0.71317	0.71317
budesonide	1	0	0.690565	0.309435
aspirin	0	1	0.4521	0.4521
benziodarone	0	1	0.32749	0.32749
loratadine	0	0	0.468843	0.531157
irinotecan	1	1	0.868455	0.868455
procainamide	1	1	0.577174	0.577174
gemifloxacin	1	1	0.721115	0.721115
dihydroergotamine	0	0	0.373749	0.626251
inositol	0	0	0.434841	0.565159
epirubicin	0	0	0.351461	0.648539
teriparatide	0	0	0.336605	0.663395
cyanocobalamin	1	0	0.526657	0.473343
midodrine	1	0	0.668116	0.331884
brompheniramine	0	0	0.113546	0.886454
estradiol	1	1	0.845734	0.845734
clomiphene	0	1	0.270301	0.270301
diclofenac	1	1	0.939043	0.939043
methyltestosterone	1	1	0.698697	0.698697
aceclofenac	1	1	0.896663	0.896663
estazolam	0	0	0.064988	0.935012
nimesulide	1	1	0.813193	0.813193
sertraline	1	1	0.860594	0.860594
cefixime	1	0	0.553532	0.446468
temazepam	0	0	0.174228	0.825772
mycophenolate mofetil	1	1	0.579042	0.579042
chlorthalidone	0	0	0.461972	0.538028
darifenacin	0	0	0.0790979	0.920902
tetracaine	0	0	0.307809	0.692191
mitomycin	1	1	0.576031	0.576031
diethylpropion	1	0	0.681124	0.318876
gallamine triethiodide	0	0	0.254418	0.745582
anidulafungin	0	0	0.144803	0.855197
orphenadrine	1	0	0.557146	0.442854
dobutamine	0	0	0.116259	0.883741
valsartan	1	1	0.866432	0.866432
dextroamphetamine	1	0	0.566123	0.433877
oxytocin	0	0	0.484554	0.515446
indapamide	0	0	0.490485	0.509515
flavoxate	0	0	0.0856203	0.91438
phendimetrazine	0	0	0.0945258	0.905474
pyridoxal phosphate	0	0	0.303527	0.696473

## Sheet: Table Ⅴ
Table Ⅴ. The prediction results of the drugs in test set (fold 4).
drug_name	test_pred	test_label	pred_probability	score
alendronate	0	1	0.346532	0.346532
melphalan	1	1	0.610313	0.610313
pramipexole	0	0	0.296384	0.703616
aminoglutethimide	1	0	0.52585	0.47415
ethanolamine oleate	0	0	0.251755	0.748245
ivermectin	0	1	0.488048	0.488048
nomifensine	0	1	0.375958	0.375958
methylphenidate	0	1	0.298067	0.298067
thiamine	1	0	0.672401	0.327599
bendazac	1	1	0.649378	0.649378
sulfamethizole	1	1	0.849202	0.849202
mechlorethamine	0	0	0.232224	0.767776
palonosetron	0	0	0.439272	0.560728
temsirolimus	0	0	0.354624	0.645376
phendimetrazine	0	0	0.148199	0.851801
perphenazine	1	1	0.704474	0.704474
buspirone	1	0	0.555522	0.444478
reserpine	0	0	0.366305	0.633695
sulfathiazole	0	1	0.455205	0.455205
bendroflumethiazide	1	1	0.531998	0.531998
moxisylyte	0	1	0.263104	0.263104
cosyntropin	0	0	0.319655	0.680345
benzylpenicilloyl polylysine	0	0	0.276076	0.723924
indomethacin	1	1	0.902773	0.902773
carbinoxamine	0	0	0.0805492	0.919451
lactulose	0	0	0.217662	0.782338
pyridoxal phosphate	0	0	0.36992	0.63008
clofibrate	1	1	0.544238	0.544238
metoprolol	1	1	0.581724	0.581724
trazodone	1	1	0.503929	0.503929
exemestane	0	1	0.48365	0.48365
cefepime	0	1	0.365373	0.365373
pentagastrin	0	0	0.145412	0.854588
memantine	0	1	0.419358	0.419358
nabilone	0	0	0.437044	0.562956
tetracaine	0	0	0.336413	0.663587
spironolactone	1	1	0.62936	0.62936
corticotropin	0	0	0.0846204	0.91538
pamidronate	0	0	0.333431	0.666569
lisinopril	1	1	0.594213	0.594213
oxymorphone	0	0	0.103171	0.896829
bendamustine	1	0	0.742454	0.257546
felodipine	1	1	0.53352	0.53352
hydrocortisone	1	0	0.558285	0.441715
vecuronium	0	0	0.33107	0.66893
bexarotene	1	1	0.550668	0.550668
sertraline	1	1	0.844445	0.844445
rasagiline	1	0	0.830473	0.169527
ketamine	0	1	0.476607	0.476607
phytonadione	0	0	0.443805	0.556195
lindane	0	0	0.297497	0.702503
demeclocycline	0	0	0.172729	0.827271
bumetanide	0	0	0.4997	0.5003
inositol	0	0	0.34662	0.65338
aripiprazole	0	0	0.489251	0.510749
regadenoson	0	0	0.280098	0.719902
ezetimibe	1	1	0.741702	0.741702
hydromorphone	0	0	0.354323	0.645677
succimer	1	1	0.518399	0.518399
vorinostat	0	0	0.224337	0.775663
amphotericin b	0	1	0.443787	0.443787
caffeine	1	0	0.897698	0.102302
atomoxetine	0	1	0.458528	0.458528
propafenone	1	1	0.546565	0.546565
trandolapril	1	1	0.6265	0.6265
dopamine	0	0	0.279074	0.720926
methylnaltrexone bromide	0	0	0.251494	0.748506
ramipril	0	1	0.34558	0.34558
dronedarone	1	1	0.675755	0.675755
ofloxacin	1	1	0.906597	0.906597
oxazepam	1	0	0.671598	0.328402
indinavir	1	0	0.763493	0.236507
oxandrolone	1	1	0.869311	0.869311
phentermine	1	1	0.618939	0.618939
eprosartan	1	0	0.658263	0.341737
metoclopramide	1	1	0.576851	0.576851
sirolimus	0	1	0.356385	0.356385
ethionamide	0	1	0.363632	0.363632
triptorelin pamoate	0	1	0.306149	0.306149
naltrexone	0	0	0.0939538	0.906046
sodium bicarbonate	0	0	0.485128	0.514872
gemfibrozil	1	1	0.712647	0.712647
eszopiclone	1	0	0.529131	0.470869
zolmitriptan	0	0	0.407533	0.592467
itraconazole	1	1	0.744759	0.744759
lorazepam	0	0	0.354944	0.645056
loperamide	0	0	0.32104	0.67896
ketorolac	1	1	0.866609	0.866609
pyridoxine	1	0	0.818605	0.181395
pyridostigmine	1	0	0.601957	0.398043
cyproheptadine	0	1	0.276543	0.276543
pseudoephedrine	0	0	0.427994	0.572006
ketoprofen	1	1	0.936612	0.936612
probucol	0	0	0.25204	0.74796
dacarbazine	1	1	0.579232	0.579232
terbinafine	1	1	0.574353	0.574353
benziodarone	0	1	0.377711	0.377711
erythromycin	1	1	0.588569	0.588569
gadofosveset trisodium	1	0	0.609581	0.390419
lidocaine	1	0	0.75342	0.24658
milnacipran	1	1	0.525151	0.525151
nicardipine	1	0	0.601387	0.398613
capreomycin	0	0	0.259707	0.740293
rifapentine	0	0	0.256027	0.743973
trospium	0	0	0.0457018	0.954298
frovatriptan	0	0	0.376316	0.623684
phenytoin	1	1	0.863618	0.863618
labetalol	0	1	0.357453	0.357453
etoposide	1	1	0.564968	0.564968
clotrimazole	1	1	0.818582	0.818582
remifentanil	0	1	0.160142	0.160142
eptifibatide	0	0	0.326355	0.673645
amlodipine	1	1	0.571576	0.571576
carbenicillin	1	1	0.537679	0.537679
nitroglycerin	0	0	0.16678	0.83322
zileuton	1	1	0.82725	0.82725
etodolac	1	1	0.947075	0.947075
levofloxacin	1	1	0.906077	0.906077
dicloxacillin	1	1	0.908983	0.908983
procainamide	0	1	0.24661	0.24661
oxytetracycline	1	0	0.810059	0.189941
valsartan	1	1	0.900171	0.900171
oxcarbazepine	1	1	0.780647	0.780647
methsuximide	0	0	0.356983	0.643017
econazole	1	0	0.618547	0.381453
pentostatin	1	1	0.578408	0.578408
alprazolam	1	1	0.524393	0.524393
caspofungin	0	0	0.414755	0.585245
rifabutin	1	1	0.675195	0.675195
pentetic acid	0	0	0.440548	0.559452
hyaluronidase	0	0	0.424984	0.575016
ranitidine	1	1	0.749356	0.749356
etidronic acid	0	0	0.309786	0.690214
salbutamol	0	0	0.271357	0.728643
nitroprusside	0	0	0.286215	0.713785
isoxicam	0	0	0.421941	0.578059
testosterone	1	1	0.83114	0.83114
piperacillin	1	0	0.591772	0.408228
tenofovir	1	1	0.709997	0.709997
sibutramine	1	1	0.557304	0.557304
verapamil	1	1	0.692765	0.692765
tegaserod	1	0	0.844973	0.155027
flutamide	1	1	0.724183	0.724183
dofetilide	1	0	0.811359	0.188641
mepivacaine	0	0	0.405299	0.594701
dextromethorphan	0	0	0.472459	0.527541
raltegravir	0	1	0.215244	0.215244
lomustine	0	1	0.40661	0.40661
gefitinib	1	1	0.896256	0.896256
cimetidine	1	1	0.918664	0.918664
bromfenac	1	1	0.685195	0.685195
hydroxyurea	0	1	0.169958	0.169958
nifedipine	1	1	0.745385	0.745385
benzonatate	0	1	0.26704	0.26704
edrophonium	0	0	0.383803	0.616197
tolterodine	0	0	0.241534	0.758466
mebendazole	0	1	0.400284	0.400284
vitamin e	0	0	0.497462	0.502538
furosemide	1	0	0.803825	0.196175
captopril	1	1	0.802824	0.802824
prochlorperazine	0	1	0.115596	0.115596
ceftizoxime	1	0	0.5125	0.4875
pyrimethamine	0	1	0.395719	0.395719
ibutilide	0	0	0.299681	0.700319
ambenonium	0	0	0.298154	0.701846

## Sheet: Table Ⅵ
Table Ⅵ. The prediction results of the drugs in test set (fold 5).
drug_name	test_pred	test_label	pred_probability	score
gemifloxacin	1	1	0.600933	0.600933
mesalazine	1	1	0.677349	0.677349
phenoxybenzamine	0	0	0.331602	0.668398
erythromycin	0	1	0.213175	0.213175
erlotinib	1	1	0.884627	0.884627
leucovorin	0	0	0.278374	0.721626
acetylcysteine	1	0	0.824289	0.175711
darunavir	1	1	0.930464	0.930464
tadalafil	0	0	0.287087	0.712913
carbamazepine	1	1	0.865739	0.865739
dimercaprol	0	0	0.447352	0.552648
enfuvirtide	0	0	0.192856	0.807144
hyaluronidase	0	0	0.270511	0.729489
pentostatin	0	1	0.0800705	0.0800705
inositol	0	0	0.316942	0.683058
diphenhydramine	1	0	0.723792	0.276208
etoposide	1	1	0.571522	0.571522
sumatriptan	0	0	0.0998145	0.900186
cupric chloride	1	0	0.51994	0.48006
naproxen	1	1	0.955736	0.955736
simvastatin	1	1	0.727959	0.727959
dichlorphenamide	0	0	0.456613	0.543387
lomefloxacin	1	0	0.945042	0.054958
tizanidine	1	1	0.627131	0.627131
succinylcholine	0	0	0.164879	0.835121
fludrocortisone	0	0	0.498102	0.501898
imatinib	1	1	0.930369	0.930369
tranexamic acid	0	0	0.143746	0.856254
pergolide	0	0	0.128724	0.871276
aliskiren	0	1	0.280778	0.280778
rivastigmine	0	1	0.137484	0.137484
emtricitabine	1	0	0.802723	0.197277
ketorolac	1	1	0.891736	0.891736
butorphanol	0	0	0.0966139	0.903386
oxytocin	0	0	0.394787	0.605213
hydrochlorothiazide	1	1	0.762308	0.762308
paclitaxel	1	1	0.720765	0.720765
betaine	0	0	0.0982316	0.901768
pancuronium	0	0	0.130104	0.869896
candesartan	1	1	0.670919	0.670919
ezetimibe	1	1	0.794358	0.794358
biperiden	0	0	0.055177	0.944823
oseltamivir	1	0	0.599592	0.400408
fluorouracil	1	1	0.668207	0.668207
oxycodone	0	0	0.115566	0.884434
allopurinol	1	1	0.690357	0.690357
metoclopramide	0	1	0.330569	0.330569
zidovudine	1	1	0.926029	0.926029
azlocillin	0	0	0.322177	0.677823
mechlorethamine	0	0	0.268032	0.731968
secretin	0	0	0.130682	0.869318
mometasone	0	0	0.353534	0.646466
telithromycin	1	1	0.855012	0.855012
pentazocine	0	0	0.100567	0.899433
amantadine	0	0	0.222048	0.777952
permethrin	0	0	0.0953468	0.904653
probenecid	1	0	0.923113	0.0768871
haloperidol	1	1	0.645053	0.645053
pyrimethamine	1	1	0.571861	0.571861
divalproex sodium	0	1	0.44984	0.44984
levonorgestrel	0	0	0.401815	0.598185
doxorubicin	1	1	0.768992	0.768992
tiludronate	0	0	0.286938	0.713062
riboflavin	0	0	0.328597	0.671403
vitamin a	0	1	0.184734	0.184734
fosfomycin	0	1	0.146903	0.146903
zaleplon	0	0	0.126852	0.873148
sirolimus	0	1	0.13481	0.13481
norfloxacin	1	1	0.938097	0.938097
troglitazone	1	1	0.59129	0.59129
ketotifen	0	0	0.223899	0.776101
bendroflumethiazide	1	1	0.701219	0.701219
temazepam	0	0	0.425643	0.574357
mefenamic acid	1	1	0.931643	0.931643
lamivudine	1	1	0.869605	0.869605
sorafenib	1	1	0.838475	0.838475
acebutolol	0	1	0.0367334	0.0367334
dyphylline	0	0	0.2755	0.7245
tolvaptan	0	1	0.197928	0.197928
lisinopril	1	1	0.52913	0.52913
pinacidil	1	0	0.560054	0.439946
diclofenac	1	1	0.934137	0.934137
memantine	1	1	0.620104	0.620104
mitomycin	1	1	0.615002	0.615002
metronidazole	1	1	0.888251	0.888251
estramustine	0	1	0.432239	0.432239
methimazole	1	1	0.819462	0.819462
nocodazole	0	0	0.454069	0.545931
bethanechol	0	0	0.0789985	0.921001
betaxolol	0	0	0.0684364	0.931564
palonosetron	0	0	0.345352	0.654648
levorphanol	0	0	0.0890363	0.910964
maraviroc	0	1	0.372185	0.372185
phenytoin	1	1	0.869568	0.869568
nandrolone decanoate	1	1	0.684106	0.684106
atorvastatin	1	1	0.925382	0.925382
alvimopan	0	0	0.09736	0.90264
miglustat	0	0	0.250778	0.749222
zolpidem	0	0	0.275918	0.724082
butoconazole	0	0	0.42303	0.57697
ropinirole	1	1	0.565132	0.565132
propranolol	1	0	0.759498	0.240502
methamphetamine	0	0	0.286069	0.713931
vincristine	0	1	0.25784	0.25784
aciclovir	0	1	0.342828	0.342828
prasugrel hydrochloride	1	1	0.651639	0.651639
fipexide	1	1	0.663832	0.663832
apomorphine	0	0	0.189223	0.810777
fosinopril	0	1	0.287512	0.287512
hydroxychloroquine	1	1	0.787095	0.787095
naloxone	1	0	0.537694	0.462306
fospropofol	0	1	0.354618	0.354618
primidone	0	0	0.305608	0.694392
duloxetine	1	1	0.930302	0.930302
lindane	0	0	0.215131	0.784869
cyproheptadine	0	1	0.451919	0.451919
bismuth subsalicylate	1	0	0.715565	0.284435
cyclophosphamide	0	1	0.434995	0.434995
lactose	0	0	0.170698	0.829302
aztreonam	1	0	0.510794	0.489206
voriconazole	1	1	0.539217	0.539217
cinacalcet	0	0	0.320018	0.679982
doxylamine	1	0	0.557426	0.442574
cholestyramine	0	0	0.374909	0.625091
latamoxef	0	0	0.177666	0.822334
tolrestat	0	1	0.335336	0.335336
meprobamate	0	0	0.151493	0.848507
letrozole	1	1	0.954257	0.954257
phenobarbital	1	1	0.654828	0.654828
dexmethylphenidate	0	1	0.476941	0.476941
desloratadine	0	1	0.230045	0.230045
carbinoxamine	0	0	0.0945976	0.905402
lamotrigine	1	1	0.751183	0.751183
benazepril	0	1	0.38938	0.38938
zimelidine	1	1	0.589554	0.589554
minocycline	1	1	0.58966	0.58966
temozolomide	1	1	0.843395	0.843395
phendimetrazine	0	0	0.14827	0.85173
aceclofenac	1	1	0.949726	0.949726
loxapine	0	0	0.17149	0.82851
mercaptopurine	1	1	0.792414	0.792414
lidocaine	1	0	0.792998	0.207002
agalsidase beta	0	0	0.354825	0.645175
secobarbital	0	0	0.285135	0.714865
bacitracin	0	0	0.146154	0.853846
pyridostigmine	0	0	0.246039	0.753961
doxapram	0	0	0.166082	0.833918
vecuronium	0	0	0.307216	0.692784
nimesulide	1	1	0.812442	0.812442
nevirapine	1	1	0.85651	0.85651
lubiprostone	0	0	0.145252	0.854748
solifenacin	0	0	0.0721028	0.927897
clonazepam	1	1	0.697209	0.697209
bupropion	1	1	0.819624	0.819624
quinapril	1	1	0.836848	0.836848
granisetron	0	0	0.366551	0.633449
budesonide	1	0	0.720243	0.279757
dimenhydrinate	0	0	0.123082	0.876918
procarbazine	1	1	0.663677	0.663677
thiabendazole	1	1	0.698331	0.698331
rizatriptan	0	0	0.0381836	0.961816
epinephrine	0	0	0.455595	0.544405
meloxicam	1	1	0.964106	0.964106
salsalate	1	1	0.788534	0.788534
ticrynafen	1	1	0.560594	0.560594

## Sheet: Note
Note: To ensure that the ratio of positive and negative samples in each fold remains consistent with the original dataset, this study employed a stratified random sampling method. This approach may result in some samples consistently appearing in the training set, thus lacking specific prediction results.
