# Supplementary material for: Integrating multi-type features and knowledge graph for graded prediction of drug-induced liver injury in humans
Source: PLoS Comput Biol. 2026 Jul 14;22(7):e1013640. doi: 10.1371/journal.pcbi.1013640 (PMC13367694; doi:10.1371/journal.pcbi.1013640)
Supplement: S2 Table — (XLSX) [file pcbi.1013640.s007.xlsx]

## Sheet: Table I
Table I. List of drugs and their labels.
	drug_name	CanonicalSMILES	most_label	less_label	label
1	cyclosporine	C/C=C/C[C@@H](C)[C@@H](O)C1C(=O)NC(CC)C(=O)N(C)CC(=O)N(C)C(CC(C)C)C(=O)NC(C(C)C)C(=O)N(C)C(CC(C)C)C(=O)NC(C)C(=O)NC(C)C(=O)N(C)C(CC(C)C)C(=O)N(C)C(CC(C)C)C(=O)N(C)C(C(C)C)C(=O)N1C	1	0	1
2	bortezomib	CC(C)C[C@@H](NC(=O)[C@@H](Cc1ccccc1)NC(=O)c1cnccn1)B(O)O	1	0	1
3	fluconazole	OC(Cn1cncn1)(Cn1cncn1)c1ccc(F)cc1F	1	0	1
4	troglitazone	Cc1c(C)c2c(c(C)c1O)CCC(C)(COc1ccc(CC3SC(=O)NC3=O)cc1)O2	1	0	1
5	erythromycin	CC[C@H]1OC(=O)[C@H](C)[C@@H](O[C@H]2C[C@@](C)(OC)[C@@H](O)[C@H](C)O2)[C@H](C)[C@@H](O[C@@H]2O[C@H](C)C[C@H](N(C)C)[C@H]2O)[C@](C)(O)C[C@@H](C)C(=O)[C@H](C)[C@@H](O)[C@]1(C)O	1	0	1
6	ticlopidine	Clc1ccccc1CN1CCc2sccc2C1	1	0	1
7	nevirapine	Cc1ccnc2c1NC(=O)c1cccnc1N2C1CC1	1	0	1
8	phenytoin	O=C1NC(=O)C(c2ccccc2)(c2ccccc2)N1	1	0	1
9	atomoxetine	CNCC[C@@H](Oc1ccccc1C)c1ccccc1	1	0	1
10	bexarotene	C=C(c1ccc(C(=O)O)cc1)c1cc2c(cc1C)C(C)(C)CCC2(C)C	1	0	1
11	valproic acid	CCCC(CCC)C(=O)O	1	0	1
12	acetaminophen	CC(=O)Nc1ccc(O)cc1	1	0	1
13	gefitinib	COc1cc2ncnc(Nc3ccc(F)c(Cl)c3)c2cc1OCCCN1CCOCC1	1	0	1
14	tolcapone	Cc1ccc(C(=O)c2cc(O)c(O)c([N+](=O)[O-])c2)cc1	1	0	1
15	indomethacin	COc1ccc2c(c1)c(CC(=O)O)c(C)n2C(=O)c1ccc(Cl)cc1	1	0	1
16	ethambutol	CCC(CO)NCCNC(CC)CO	1	0	1
17	diltiazem	COc1ccc([C@@H]2Sc3ccccc3N(CCN(C)C)C(=O)[C@@H]2OC(C)=O)cc1	1	0	1
18	chlorzoxazone	O=c1[nH]c2cc(Cl)ccc2o1	1	0	1
19	clozapine	CN1CCN(C2=c3ccccc3=Nc3ccc(Cl)cc3N2)CC1	1	0	1
20	mexiletine	Cc1cccc(C)c1OCC(C)N	1	0	1
21	sorafenib	CNC(=O)c1cc(Oc2ccc(NC(=O)Nc3ccc(Cl)c(C(F)(F)F)c3)cc2)ccn1	1	0	1
22	griseofulvin	COC1=CC(=O)C[C@@H](C)[C@]12Oc1c(Cl)c(OC)cc(OC)c1C2=O	1	0	1
23	allopurinol	O=c1ncnc2[nH][nH]cc1-2	1	0	1
24	gemcitabine	Nc1ccn([C@@H]2O[C@H](CO)[C@@H](O)C2(F)F)c(=O)n1	1	0	1
25	duloxetine	CNCC[C@H](Oc1cccc2ccccc12)c1cccs1	1	0	1
26	zidovudine	Cc1cn([C@H]2C[C@H](N=[N+]=[N-])[C@@H](CO)O2)c(=O)[nH]c1=O	1	0	1
27	flutamide	CC(C)C(=O)Nc1ccc([N+](=O)[O-])c(C(F)(F)F)c1	1	0	1
28	ritonavir	CC(C)c1nc(CN(C)C(=O)N[C@H](C(=O)N[C@@H](Cc2ccccc2)C[C@H](O)[C@H](Cc2ccccc2)NC(=O)OCc2cncs2)C(C)C)cs1	1	0	1
29	albendazole	CCCSc1ccc2nc(NC(=O)OC)[nH]c2c1	1	0	1
30	oxaliplatin	N[C@@H]1CCCC[C@H]1N.O=C([O-])C(=O)[O-].[Pt+2]	1	0	1
31	erlotinib	C#Cc1cccc(Nc2ncnc3cc(OCCOC)c(OCCOC)cc23)c1	1	0	1
32	ciprofloxacin	O=C(O)c1cn(C2CC2)c2cc(N3CCNCC3)c(F)cc2c1=O	1	0	1
33	nortriptyline	CNCCC=C1c2ccccc2CCc2ccccc21	1	0	1
34	zafirlukast	COc1cc(C(=O)NS(=O)(=O)c2ccccc2C)ccc1Cc1cn(C)c2ccc(NC(=O)OC3CCCC3)cc12	1	0	1
35	propylthiouracil	CCCc1cc(=O)[nH]c(=S)[nH]1	1	0	1
36	lamotrigine	Nc1nnc(-c2cccc(Cl)c2Cl)c(N)n1	1	0	1
37	bosentan	COc1ccccc1Oc1c(NS(=O)(=O)c2ccc(C(C)(C)C)cc2)nc(-c2ncccn2)nc1OCCO	1	0	1
38	methotrexate	CN(Cc1cnc2nc(N)nc(N)c2n1)c1ccc(C(=O)N[C@@H](CCC(=O)O)C(=O)O)cc1	1	0	1
39	carbamazepine	NC(=O)N1c2ccccc2C=Cc2ccccc21	1	0	1
40	voriconazole	C[C@@H](c1ncncc1F)[C@](O)(Cn1cncn1)c1ccc(F)cc1F	1	0	1
41	diclofenac	O=C(O)Cc1ccccc1Nc1c(Cl)cccc1Cl	1	0	1
42	labetalol	CC(CCc1ccccc1)NCC(O)c1ccc(O)c(C(N)=O)c1	1	0	1
43	sulindac	CC1=C(CC(=O)O)c2cc(F)ccc2C1=Cc1ccc(S(C)=O)cc1	1	0	1
44	imatinib	Cc1ccc(NC(=O)c2ccc(CN3CCN(C)CC3)cc2)cc1Nc1nccc(-c2cccnc2)n1	1	0	1
45	oxandrolone	C[C@]12COC(=O)C[C@@H]1CC[C@@H]1[C@@H]2CC[C@@]2(C)[C@H]1CC[C@]2(C)O	1	0	1
46	testosterone	C[C@]12CC[C@H]3[C@@H](CCC4=CC(=O)CC[C@@]43C)[C@@H]1CC[C@@H]2O	1	0	1
47	efavirenz	O=C1Nc2ccc(Cl)cc2[C@@](C#CC2CC2)(C(F)(F)F)O1	1	0	1
48	niacin	O=C(O)c1cccnc1	1	0	1
49	nilutamide	CC1(C)NC(=O)N(c2ccc([N+](=O)[O-])c(C(F)(F)F)c2)C1=O	1	0	1
50	tamoxifen	CC/C(=C(\c1ccccc1)c1ccc(OCCN(C)C)cc1)c1ccccc1	1	0	1
51	trovafloxacin	NC1[C@H]2CN(c3nc4c(cc3F)c(=O)c(C(=O)O)cn4-c3ccc(F)cc3F)C[C@@H]12	1	0	1
52	tizanidine	Clc1ccc2nsnc2c1NC1=NCCN1	1	0	1
53	nitrofurantoin	O=C1CN(/N=C\c2ccc([N+](=O)[O-])o2)C(=O)N1	1	0	1
54	thiabendazole	c1ccc2[nH]c(-c3cscn3)nc2c1	1	0	1
55	riluzole	Nc1nc2ccc(OC(F)(F)F)cc2s1	1	0	1
56	zileuton	CC(c1cc2ccccc2s1)N(O)C(N)=O	1	0	1
57	etodolac	CCc1cccc2c3c([nH]c12)C(CC)(CC(=O)O)OCC3	1	0	1
58	methimazole	Cn1cc[nH]c1=S	1	0	1
59	mefenamic acid	Cc1cccc(Nc2ccccc2C(=O)O)c1C	1	0	1
60	acetazolamide	CC(=O)Nc1nnc(S(N)(=O)=O)s1	1	0	1
61	disulfiram	CCN(CC)C(=S)SSC(=S)N(CC)CC	1	0	1
62	dacarbazine	CN(C)N/N=C1\N=CN=C1C(N)=O	1	0	1
63	terbinafine	CN(CC=CC#CC(C)(C)C)Cc1cccc2ccccc12	1	0	1
64	diflunisal	O=C(O)c1cc(-c2ccc(F)cc2F)ccc1O	1	0	1
65	tipranavir	CCC[C@@]1(CCc2ccccc2)CC(=O)C([C@H](CC)c2cccc(NS(=O)(=O)c3ccc(C(F)(F)F)cn3)c2)=C(O)O1	1	0	1
66	felbamate	NC(=O)OCC(COC(N)=O)c1ccccc1	1	0	1
67	isoniazid	NNC(=O)c1ccncc1	1	0	1
68	bromfenac	Nc1c(CC(=O)O)cccc1C(=O)c1ccc(Br)cc1	1	0	1
69	methyldopa	C[C@](N)(Cc1ccc(O)c(O)c1)C(=O)O	1	0	1
70	telithromycin	CC[C@H]1OC(=O)[C@H](C)C(=O)[C@H](C)[C@@H](O[C@@H]2O[C@H](C)C[C@H](N(C)C)[C@H]2O)[C@@](C)(OC)C[C@@H](C)C(=O)[C@H](C)[C@H]2N(CCCCn3cnc(-c4cccnc4)c3)C(=O)O[C@]12C	1	0	1
71	isotretinoin	CC1=C(/C=C/C(C)=C/C=C/C(C)=C\C(=O)O)C(C)(C)CCC1	1	0	1
72	cytarabine	Nc1ccn([C@@H]2O[C@H](CO)[C@@H](O)[C@@H]2O)c(=O)n1	1	0	1
73	exemestane	C=C1C[C@@H]2[C@H](CC[C@]3(C)C(=O)CC[C@@H]23)[C@@]2(C)C=CC(=O)C=C12	1	0	1
74	azathioprine	Cn1cnc([N+](=O)[O-])c1Sc1ncnc2nc[nH]c12	1	0	1
75	hydroxyurea	NC(=O)NO	1	0	1
76	busulfan	CS(=O)(=O)OCCCCOS(C)(=O)=O	1	0	1
77	ketoconazole	CC(=O)N1CCN(c2ccc(OC[C@@H]3CO[C@@](Cn4ccnc4)(c4ccc(Cl)cc4Cl)O3)cc2)CC1	1	0	1
78	mercaptopurine	S=c1nc[nH]c2nc[nH]c12	1	0	1
79	abacavir	Nc1nc(NC2CC2)c2ncn(C3C=C[C@H](CO)C3)c2n1	1	0	1
80	perhexiline	C1CCC(C(CC2CCCCN2)C2CCCCC2)CC1	1	0	1
81	atorvastatin	CC(C)c1c(C(=O)Nc2ccccc2)c(-c2ccccc2)c(-c2ccc(F)cc2)n1CC[C@@H](O)C[C@@H](O)CC(=O)O	1	0	1
82	orlistat	CCCCCCCCCCC[C@@H](C[C@@H]1OC(=O)[C@H]1CCCCCC)OC(=O)[C@H](CC(C)C)NC=O	1	0	1
83	leflunomide	Cc1oncc1C(=O)Nc1ccc(C(F)(F)F)cc1	1	0	1
84	amiodarone	CCCCc1oc2ccccc2c1C(=O)c1cc(I)c(OCCN(CC)CC)c(I)c1	1	0	1
85	bicalutamide	C[C@](O)(CS(=O)(=O)c1ccc(F)cc1)C(=O)Nc1ccc(C#N)c(C(F)(F)F)c1	1	0	1
86	levofloxacin	C[C@H]1COc2c(N3CCN(C)CC3)c(F)cc3c(=O)c(C(=O)O)cn1c23	1	0	1
87	micafungin	CCCCCOc1ccc(-c2cc(-c3ccc(C(=O)NC4CC(O)C(O)NC(=O)C5C(O)C(C)CN5C(=O)C(C(O)CC(N)=O)NC(=O)C(C(O)C(O)c5ccc(O)c(OS(=O)(=O)O)c5)NC(=O)C5CC(O)CN5C(=O)C(C(C)O)NC4=O)cc3)no2)cc1	1	0	1
88	nefazodone	CCc1nn(CCCN2CCN(c3cccc(Cl)c3)CC2)c(=O)n1CCOc1ccccc1	1	0	1
89	itraconazole	CCC(C)n1ncn(-c2ccc(N3CCN(c4ccc(OC[C@H]5CO[C@](Cn6cncn6)(c6ccc(Cl)cc6Cl)O5)cc4)CC3)cc2)c1=O	1	0	1
90	estramustine	CC12CCC3c4ccc(OC(=O)N(CCCl)CCCl)cc4CCC3C1CCC2O	1	0	1
91	clarithromycin	CC[C@H]1OC(=O)[C@H](C)[C@@H](O[C@H]2C[C@@](C)(OC)[C@@H](O)[C@H](C)O2)[C@H](C)[C@@H](O[C@@H]2O[C@H](C)C[C@H](N(C)C)[C@H]2O)[C@](C)(OC)C[C@@H](C)C(=O)[C@H](C)[C@@H](O)[C@]1(C)O	1	0	1
92	gemfibrozil	Cc1ccc(C)c(OCCCC(C)(C)C(=O)O)c1	1	0	1
93	clomipramine	CN(C)CCCN1c2ccccc2CCc2ccc(Cl)cc21	1	0	1
94	lapatinib	CS(=O)(=O)CCNCc1ccc(-c2ccc3ncnc(Nc4ccc(OCc5cccc(F)c5)c(Cl)c4)c3c2)o1	1	0	1
95	darunavir	CC(C)CN(C[C@@H](O)[C@H](Cc1ccccc1)NC(=O)O[C@H]1CO[C@H]2OCC[C@H]21)S(=O)(=O)c1ccc(N)cc1	1	0	1
96	sunitinib	CCN(CC)CCNC(=O)c1c(C)[nH]c(/C=C2\C(=O)Nc3ccc(F)cc32)c1C	1	0	1
97	lumiracoxib	Cc1ccc(Nc2c(F)cccc2Cl)c(CC(=O)O)c1	1	0	1
98	fosphenytoin	O=C1NC(c2ccccc2)(c2ccccc2)C(=O)N1COP(=O)(O)O	1	0	1
99	tasosartan	Cc1nc(C)c2c(n1)N(Cc1ccc(-c3ccccc3-c3nn[nH]n3)cc1)C(=O)CC2	1	0	1
100	danazol	C#C[C@]1(O)CC[C@H]2[C@@H]3CCC4=Cc5oncc5C[C@]4(C)[C@H]3CC[C@@]21C	1	0	1
101	deferasirox	O=C1C=CC=C/C1=C1\N/C(=C2/C=CC=CC2=O)N(c2ccc(C(=O)O)cc2)N1	1	0	1
102	nimesulide	CS(=O)(=O)Nc1ccc([N+](=O)[O-])cc1Oc1ccccc1	1	0	1
103	iproniazid	CC(C)NNC(=O)c1ccncc1	1	0	1
104	zimelidine	CN(C)CC=C(c1ccc(Br)cc1)c1cccnc1	1	0	1
105	maraviroc	Cc1nnc(C(C)C)n1C1C[C@H]2CC[C@@H](C1)N2CC[C@H](NC(=O)C1CCC(F)(F)CC1)c1ccccc1	1	0	1
106	febuxostat	Cc1nc(-c2ccc(OCC(C)C)c(C#N)c2)sc1C(=O)O	1	0	1
107	dronedarone	CCCCc1oc2ccc(NS(C)(=O)=O)cc2c1C(=O)c1ccc(OCCCN(CCCC)CCCC)cc1	1	0	1
108	milnacipran	CCN(CC)C(=O)[C@]1(c2ccccc2)C[C@@H]1CN	1	0	1
109	ximelagatran	CCOC(=O)CN[C@@H](C(=O)N1CC[C@H]1C(=O)NCc1ccc(/C(N)=N/O)cc1)C1CCCCC1	1	0	1
110	sulfathiazole	Nc1ccc(S(=O)(=O)Nc2nccs2)cc1	1	0	1
111	tolvaptan	Cc1ccccc1C(=O)Nc1ccc(C(=O)N2CCCC(O)c3cc(Cl)ccc32)c(C)c1	1	0	1
112	oxymetholone	C[C@]12CC(=CO)C(=O)C[C@@H]1CC[C@@H]1[C@@H]2CC[C@@]2(C)[C@H]1CC[C@]2(C)O	1	0	1
113	etravirine	Cc1cc(C#N)cc(C)c1Oc1nc(Nc2ccc(C#N)cc2)nc(N)c1Br	1	0	1
114	pazopanib	Cc1ccc(Nc2nccc(N(C)c3ccc4c(C)n(C)nc4c3)n2)cc1S(N)(=O)=O	1	0	1
115	raltegravir	Cc1nnc(C(=O)NC(C)(C)C2=N/C(=C(\O)NCc3ccc(F)cc3)C(=O)C(=O)N2C)o1	1	0	1
116	nandrolone decanoate	C[C@]12CC[C@H]3[C@@H](CCC4=CC(=O)CC[C@@H]43)[C@@H]1CC[C@@H]2O	1	0	1
117	moxisylyte	CC(=O)Oc1cc(C(C)C)c(OCCN(C)C)cc1C	1	0	1
118	benzbromarone	CCc1oc2ccccc2c1C(=O)c1cc(Br)c(O)c(Br)c1	1	0	1
119	stavudine	Cc1cn([C@H]2C=C[C@@H](CO)O2)c(=O)[nH]c1=O	1	0	1
120	sulfasalazine	O=C(O)C1=C/C(=N/Nc2ccc(S(=O)(=O)Nc3ccccn3)cc2)C=CC1=O	1	0	1
121	didanosine	O=c1nc[nH]c2c1ncn2[C@H]1CC[C@@H](CO)O1	1	0	1
122	dactinomycin	Cc1c2oc3c(C)ccc(C(=O)NC4C(=O)NC(C(C)C)C(=O)N5CCCC5C(=O)N(C)CC(=O)N(C)C(C(C)C)C(=O)OC4C)c3nc-2c(C(=O)NC2C(=O)NC(C(C)C)C(=O)N3CCCC3C(=O)N(C)CC(=O)N(C)C(C(C)C)C(=O)OC2C)c(N)c1=O	1	0	1
123	minocycline	CN(C)c1ccc(O)c2c1C[C@H]1C[C@H]3[C@H](N(C)C)C(=O)/C(=C(\N)O)C(=O)[C@@]3(O)C(=O)C1=C2O	1	0	1
124	acitretin	COc1cc(C)c(/C=C/C(C)=C/C=C/C(C)=C\C(=O)O)c(C)c1C	1	0	1
125	fenoprofen	CC(C(=O)O)c1cccc(Oc2ccccc2)c1	1	0	1
126	dantrolene	O=C1CN(N=Cc2ccc(-c3ccc([N+](=O)[O-])cc3)o2)C(=O)N1	1	0	1
127	nomifensine	CN1Cc2c(N)cccc2C(c2ccccc2)C1	1	0	1
128	papaverine	COc1ccc(Cc2nccc3cc(OC)c(OC)cc23)cc1OC	1	0	1
129	pentostatin	OCC1OC(n2cnc3c2NC=NC[C@H]3O)CC1O	1	0	1
130	acarbose	C[C@H]1O[C@H](O[C@H]2[C@H](O)[C@@H](O)[C@@H](O[C@H]3[C@H](O)[C@@H](O)[C@H](O)O[C@@H]3CO)O[C@@H]2CO)[C@H](O)[C@@H](O)[C@@H]1N[C@H]1C=C(CO)[C@H](O)[C@H](O)[C@H]1O	1	0	1
131	sitaxsentan	Cc1cc2c(cc1CC(=O)c1sccc1S(=O)(=O)Nc1onc(C)c1Cl)OCO2	1	0	1
132	chlormezanone	CN1C(=O)CCS(=O)(=O)C1c1ccc(Cl)cc1	1	0	1
133	tolrestat	COc1ccc2c(C(=S)N(C)CC(=O)O)cccc2c1C(F)(F)F	1	0	1
134	nialamide	O=C(CCNNC(=O)c1ccncc1)NCc1ccccc1	1	0	1
135	amineptine	O=C(O)CCCCCC[NH2+]C1c2ccccc2CCc2ccccc21.[Cl-]	1	0	1
136	droxicam	CN1c2c(oc(=O)n(-c3ccccn3)c2=O)-c2ccccc2S1(=O)=O	1	0	1
137	alclofenac	C=CCOc1ccc(CC(=O)O)cc1Cl	1	0	1
138	bendazac	O=C(O)COc1nn(Cc2ccccc2)c2ccccc12	1	0	1
139	niperotidine	CN(C)Cc1ccc(CSCCN/C(=C\[N+](=O)[O-])NCc2ccc3c(c2)OCO3)o1	1	0	1
140	fipexide	O=C(COc1ccc(Cl)cc1)N1CCN(Cc2ccc3c(c2)OCO3)CC1	1	0	1
141	glafenine	O=C(OCC(O)CO)c1ccccc1Nc1ccnc2cc(Cl)ccc12	1	0	1
142	ticrynafen	O=C(O)COc1ccc(C(=O)c2cccs2)c(Cl)c1Cl	1	0	1
143	benziodarone	CCc1oc2ccccc2c1C(=O)c1cc(I)c(O)c(I)c1	1	0	1
144	rifampin	CO[C@H]1/C=C/O[C@@]2(C)Oc3c(C)c(O)c4c(c3C2=O)C(=O)/C(=C/NN2CCN(C)CC2)C(=C4O)NC(=O)/C(C)=C\C=C\[C@H](C)[C@H](O)[C@@H](C)[C@@H](O)[C@@H](C)[C@H](OC(C)=O)[C@@H]1C	1	0	1
145	exifone	O=C(c1cc(O)c(O)c(O)c1)c1ccc(O)c(O)c1O	1	0	1
146	cyclofenil	CC(=O)Oc1ccc(C(=C2CCCCC2)c2ccc(OC(C)=O)cc2)cc1	1	0	1
147	mepazine	CN1CCCC(CN2c3ccccc3Sc3ccccc32)C1	1	0	1
148	alpidem	CCCN(CCC)C(=O)Cc1c(-c2ccc(Cl)cc2)nc2ccc(Cl)cn12	1	0	1
149	alaproclate	CC(N)C(=O)OC(C)(C)Cc1ccc(Cl)cc1	1	0	1
150	ibufenac	CC(C)Cc1ccc(CC(=O)O)cc1	1	0	1
151	sulfacarbamide	NC(=O)NS(=O)(=O)c1ccc(N)cc1	1	0	1
152	eltrombopag olamine	Cc1ccc(-n2[nH]c(C)c(N/N=C3\C=CC=C(c4cccc(C(=O)O)c4)C3=O)c2=O)cc1C.NCCO.NCCO	1	0	1
153	divalproex sodium	CCCC(CCC)C(=O)O.CCCC(CCC)C(=O)[O-].[Na+]	1	0	1
154	ziprasidone	O=C1Cc2cc(CCN3CCN(c4nsc5ccccc45)CC3)c(Cl)cc2N1	0	1	1
155	hydralazine	NNc1nncc2ccccc12	0	1	1
156	acamprosate	CC(=O)NCCCS(=O)(=O)O	0	1	1
157	dapsone	Nc1ccc(S(=O)(=O)c2ccc(N)cc2)cc1	0	1	1
158	aciclovir	Nc1nc(=O)c2ncn(COCCO)c2[nH]1	0	1	1
159	triptorelin pamoate	CC(C)CC(NC(=O)C(Cc1c[nH]c2ccccc12)NC(=O)C(Cc1ccc(O)cc1)NC(=O)C(CO)NC(=O)C(Cc1c[nH]c2ccccc12)NC(=O)C(Cc1cnc[nH]1)NC(=O)C1CCC(=O)N1)C(=O)NC(CCCN=C(N)N)C(=O)N1CCCC1C(=O)NCC(N)=O	0	1	1
160	tetracycline	CN(C)C1C(=O)/C(=C(\N)O)C(=O)C2(O)C(=O)C3=C(O)c4c(O)cccc4C(C)(O)C3CC12	0	1	1
161	nizatidine	CN/C(=C\[N+](=O)[O-])NCCSCc1csc(CN(C)C)n1	0	1	1
162	levetiracetam	CC[C@H](C(N)=O)N1CCCC1=O	0	1	1
163	remifentanil	CCC(=O)N(c1ccccc1)C1(C(=O)OC)CCN(CCC(=O)OC)CC1	0	1	1
164	trimethoprim	COc1cc(Cc2cnc(N)nc2N)cc(OC)c1OC	0	1	1
165	risperidone	Cc1nc2n(c(=O)c1CCN1CCC(c3noc4cc(F)ccc34)CC1)CCCC2	0	1	1
166	vancomycin	CN[C@H](CC(C)C)C(=O)NC1C(=O)N[C@@H](CC(N)=O)C(=O)N[C@H]2C(=O)N[C@H]3C(=O)N[C@H](C(=O)N[C@@H](C(=O)O)c4cc(O)cc(O)c4-c4cc3ccc4O)[C@H](O)c3ccc(c(Cl)c3)Oc3cc2cc(c3O[C@@H]2O[C@H](CO)[C@@H](O)[C@H](O)[C@H]2O[C@H]2C[C@](C)(N)[C@H](O)[C@H](C)O2)Oc2ccc(cc2Cl)[C@H]1O	0	1	1
167	docetaxel	CC(=O)O[C@@]12CO[C@@H]1C[C@H](O)[C@@]1(C)C(=O)[C@H](O)C3=C(C)[C@@H](OC(=O)[C@H](O)[C@@H](NC(=O)OC(C)(C)C)c4ccccc4)C[C@@](O)([C@@H](OC(=O)c4ccccc4)[C@H]21)C3(C)C	0	1	1
168	ondansetron	Cc1nccn1CC1CCc2c(c3ccccc3n2C)C1=O	0	1	1
169	mirtazapine	CN1CCN2c3ncccc3Cc3ccccc3C2C1	0	1	1
170	dexmethylphenidate	COC(=O)[C@H](c1ccccc1)[C@H]1CCCCN1	0	1	1
171	penicillamine	CC(C)(S)[C@@H](N)C(=O)O	0	1	1
172	methylprednisolone	C[C@H]1C[C@@H]2[C@H]([C@@H](O)C[C@@]3(C)[C@H]2CC[C@]3(O)C(=O)CO)[C@@]2(C)C=CC(=O)C=C12	0	1	1
173	amlodipine	CCOC(=O)C1=C(COCCN)NC(C)=C(C(=O)OC)C1c1ccccc1Cl	0	1	1
174	carbenicillin	CC1(C)S[C@@H]2[C@H](NC(=O)C(C(=O)O)c3ccccc3)C(=O)N2[C@H]1C(=O)O	0	1	1
175	phenobarbital	CCC1(c2ccccc2)C(=O)NC(=O)NC1=O	0	1	1
176	fospropofol	CC(C)c1cccc(C(C)C)c1OCOP(=O)([O-])[O-].[Na+].[Na+]	0	1	1
177	clotrimazole	Clc1ccccc1C(c1ccccc1)(c1ccccc1)n1ccnc1	0	1	1
178	temozolomide	Cn1nnc2c(C(N)=O)ncn2c1=O	0	1	1
179	propofol	CC(C)c1cccc(C(C)C)c1O	0	1	1
180	cefdinir	C=CC1=C(C(=O)O)N2C(=O)[C@@H](NC(=O)/C(=N\O)c3csc(N)n3)[C@H]2SC1	0	1	1
181	citalopram	CN(C)CCCC1(c2ccc(F)cc2)OCc2cc(C#N)ccc21	0	1	1
182	aliskiren	COCCCOc1cc(C[C@@H](C[C@H](N)[C@@H](O)C[C@H](C(=O)NCC(C)(C)C(N)=O)C(C)C)C(C)C)ccc1OC	0	1	1
183	carvedilol	COc1ccccc1OCCNCC(O)COc1cccc2[nH]c3ccccc3c12	0	1	1
184	alprazolam	Cc1nnc2n1-c1ccc(Cl)cc1C(c1ccccc1)=NC2	0	1	1
185	glipizide	Cc1cnc(C(=O)NCCc2ccc(S(=O)(=O)NC(=O)NC3CCCCC3)cc2)cn1	0	1	1
186	phentermine	CC(C)(N)Cc1ccccc1	0	1	1
187	chlorothiazide	NS(=O)(=O)c1cc2c(cc1Cl)NC=NS2(=O)=O	0	1	1
188	telmisartan	CCCc1nc2c(C)cc(-c3nc4ccccc4n3C)cc2n1Cc1ccc(-c2ccccc2C(=O)O)cc1	0	1	1
189	pentamidine	N=C(N)c1ccc(OCCCCCOc2ccc(C(=N)N)cc2)cc1	0	1	1
190	montelukast	CC(C)(O)c1ccccc1CC[C@@H](SCC1(CC(=O)O)CC1)c1cccc(/C=C/c2ccc3ccc(Cl)cc3n2)c1	0	1	1
191	chlordiazepoxide	CN=C1CN(O)C(c2ccccc2)=c2cc(Cl)ccc2=N1	0	1	1
192	olanzapine	Cc1cc2c(s1)=Nc1ccccc1NC=2N1CCN(C)CC1	0	1	1
193	fosfomycin	C[C@@H]1O[C@@H]1P(=O)(O)O	0	1	1
194	adefovir	CC(C)(C)C(=O)OCOP(=O)(COCCn1cnc2c(N)ncnc21)OCOC(=O)C(C)(C)C	0	1	1
195	lamivudine	Nc1ccn([C@@H]2CS[C@H](CO)O2)c(=O)n1	0	1	1
196	ethionamide	CCc1cc(C(N)=S)ccn1	0	1	1
197	loracarbef	NC(C(=O)NC1C(=O)N2C(C(=O)O)=C(Cl)CCC12)c1ccccc1	0	1	1
198	prasugrel hydrochloride	CC(=O)Oc1cc2c(s1)CCN(C(C(=O)C1CC1)c1ccccc1F)C2	0	1	1
199	moxifloxacin	COc1c(N2C[C@@H]3CCCN[C@@H]3C2)c(F)cc2c(=O)c(C(=O)O)cn(C3CC3)c12	0	1	1
200	pyrimethamine	CCc1nc(N)nc(N)c1-c1ccc(Cl)cc1	0	1	1
201	paclitaxel	CC(=O)O[C@H]1C(=O)[C@@]2(C)[C@H]([C@H](OC(=O)c3ccccc3)[C@]3(O)C[C@H](OC(=O)[C@H](O)[C@@H](NC(=O)c4ccccc4)c4ccccc4)C(C)=C1C3(C)C)[C@]1(OC(C)=O)CO[C@@H]1C[C@@H]2O	0	1	1
202	verapamil	COc1ccc(CCN(C)CCCC(C#N)(c2ccc(OC)c(OC)c2)C(C)C)cc1OC	0	1	1
203	tacrolimus	C=CC[C@@H]1C=C(C)C[C@H](C)C[C@H](OC)[C@H]2O[C@@](O)(C(=O)C(=O)N3CCCC[C@H]3C(=O)O[C@H](C(C)=C[C@@H]3CC[C@@H](O)[C@H](OC)C3)[C@H](C)[C@@H](O)CC1=O)[C@H](C)C[C@@H]2OC	0	1	1
204	zonisamide	NS(=O)(=O)Cc1noc2ccccc12	0	1	1
205	lovastatin	CC[C@H](C)C(=O)O[C@H]1C[C@@H](C)C=C2C=C[C@H](C)[C@H](CC[C@@H]3C[C@@H](O)CC(=O)O3)[C@H]21	0	1	1
206	valsartan	CCCCC(=O)N(Cc1ccc(-c2ccccc2-c2nn[nH]n2)cc1)[C@H](C(=O)O)C(C)C	0	1	1
207	lomustine	O=NN(CCCl)C(=O)NC1CCCCC1	0	1	1
208	dexlansoprazole	Cc1c(OCC(F)(F)F)ccnc1C[S@@](=O)c1nc2ccccc2[nH]1	0	1	1
209	bendroflumethiazide	NS(=O)(=O)c1cc2c(cc1C(F)(F)F)NC(Cc1ccccc1)NS2(=O)=O	0	1	1
210	prednisone	C[C@]12C=CC(=O)C=C1CC[C@@H]1[C@@H]2C(=O)C[C@@]2(C)[C@H]1CC[C@]2(O)C(=O)CO	0	1	1
211	sitagliptin	N[C@@H](CC(=O)N1CCn2c(nnc2C(F)(F)F)C1)Cc1cc(F)c(F)cc1F	0	1	1
212	mitomycin	CO[C@@]12[C@H](COC(N)=O)C3=C(C(=O)C(C)=C(N)C3=O)N1C[C@@H]1N[C@@H]12	0	1	1
213	rosiglitazone	CN(CCOc1ccc(CC2SC(=O)NC2=O)cc1)c1ccccn1	0	1	1
214	famotidine	NC(N)=Nc1nc(CSCCC(N)=NS(N)(=O)=O)cs1	0	1	1
215	methazolamide	CC(=O)N=c1sc(S(N)(=O)=O)nn1C	0	1	1
216	cefepime	CO/N=C(\C(=O)N[C@@H]1C(=O)N2C(C(=O)[O-])=C(C[N+]3(C)CCCC3)CS[C@H]12)c1csc(N)n1	0	1	1
217	enoxaparin	O=C([O-])C1O[C@@H](OC2[C@H](O)C(NS(=O)(=O)[O-])C(O)O[C@@H]2COS(=O)(=O)[O-])C(OS(=O)(=O)[O-])[C@@H](O)C1O	0	1	1
218	atazanavir	COC(=O)N[C@H](C(=O)N[C@@H](Cc1ccccc1)[C@@H](O)CN(Cc1ccc(-c2ccccn2)cc1)NC(=O)[C@@H](NC(=O)OC)C(C)(C)C)C(C)(C)C	0	1	1
219	tolmetin	Cc1ccc(C(=O)c2ccc(CC(=O)O)n2C)cc1	0	1	1
220	fluorouracil	O=c1[nH]cc(F)c(=O)[nH]1	0	1	1
221	tenofovir	C[C@H](Cn1cnc2c(N)ncnc21)OCP(=O)(O)O	0	1	1
222	clindamycin	CCC[C@@H]1C[C@@H](C(=O)NC(C(C)Cl)[C@H]2O[C@H](SC)[C@H](O)[C@@H](O)[C@H]2O)N(C)C1	0	1	1
223	levothyroxine	N[C@@H](Cc1cc(I)c(Oc2cc(I)c(O)c(I)c2)c(I)c1)C(=O)O	0	1	1
224	ceftazidime	CC(C)(O/N=C(\C(=O)N[C@@H]1C(=O)N2C(C(=O)[O-])=C(C[n+]3ccccc3)CS[C@H]12)c1csc(N)n1)C(=O)O	0	1	1
225	cyclophosphamide	O=P1(N(CCCl)CCCl)NCCCO1	0	1	1
226	deferoxamine	CC(=O)N(O)CCCCCNC(=O)CCC(=O)N(O)CCCCCNC(=O)CCC(=O)N(O)CCCCCN	0	1	1
227	phenelzine	NNCCc1ccccc1	0	1	1
228	haloperidol	O=C(CCCN1CCC(O)(c2ccc(Cl)cc2)CC1)c1ccc(F)cc1	0	1	1
229	alfuzosin	COc1cc2nc(N(C)CCCNC(=O)C3CCCO3)nc(N)c2cc1OC	0	1	1
230	sertraline	CN[C@H]1CC[C@@H](c2ccc(Cl)c(Cl)c2)c2ccccc21	0	1	1
231	cefadroxil	CC1=C(C(=O)O)N2C(=O)C(NC(=O)C(N)c3ccc(O)cc3)C2SC1	0	1	1
232	carboplatin	O=C(O)C1(C(=O)O)CCC1.[NH2-].[NH2-].[Pt]	0	1	1
233	baclofen	NCC(CC(=O)O)c1ccc(Cl)cc1	0	1	1
234	ketoprofen	CC(C(=O)O)c1cccc(C(=O)c2ccccc2)c1	0	1	1
235	cefprozil	C/C=C/C1=C(C(=O)O)N2C(=O)[C@@H](NC(=O)[C@H](N)c3ccc(O)cc3)[C@H]2SC1	0	1	1
236	salsalate	O=C(Oc1ccccc1C(=O)O)c1ccccc1O	0	1	1
237	chlorpropamide	CCCNC(=O)NS(=O)(=O)c1ccc(Cl)cc1	0	1	1
238	nifedipine	COC(=O)C1=C(C)NC(C)=C(C(=O)OC)C1c1ccccc1[N+](=O)[O-]	0	1	1
239	warfarin	CC(=O)CC(c1ccccc1)c1c(O)oc2ccccc2c1=O	0	1	1
240	metformin	CN(C)C(=N)N=C(N)N	0	1	1
241	pravastatin	CC[C@H](C)C(=O)O[C@H]1C[C@H](O)C=C2C=C[C@H](C)[C@H](CC[C@@H](O)C[C@@H](O)CC(=O)O)[C@H]21	0	1	1
242	pegaspargase	C=C(CN(C)C)C(=O)c1ccc(C)cc1C	0	1	1
243	teniposide	COc1cc([C@@H]2c3cc4c(cc3[C@@H](O[C@@H]3O[C@@H]5COC(c6cccs6)O[C@H]5[C@H](O)[C@H]3O)[C@H]3COC(=O)[C@H]23)OCO4)cc(OC)c1O	0	1	1
244	candesartan	CCOc1nc2cccc(C(=O)O)c2n1Cc1ccc(-c2ccccc2-c2nn[nH]n2)cc1	0	1	1
245	cetirizine	O=C(O)COCCN1CCN(C(c2ccccc2)c2ccc(Cl)cc2)CC1	0	1	1
246	bupropion	CC(NC(C)(C)C)C(=O)c1cccc(Cl)c1	0	1	1
247	nelfinavir	Cc1c(O)cccc1C(=O)N[C@@H](CSc1ccccc1)[C@H](O)CN1C[C@H]2CCCC[C@H]2C[C@H]1C(=O)NC(C)(C)C	0	1	1
248	pantoprazole	COc1ccnc(CS(=O)c2nc3ccc(OC(F)F)cc3[nH]2)c1OC	0	1	1
249	flecainide	O=C(NCC1CCCCN1)c1cc(OCC(F)(F)F)ccc1OCC(F)(F)F	0	1	1
250	fosinopril	CCC(=O)OC(OP(=O)(CCCCc1ccccc1)CC(=O)N1C[C@H](C2CCCCC2)C[C@H]1C(=O)O)C(C)C	0	1	1
251	saquinavir	CC(C)(C)NC(=O)[C@@H]1CC2CCCCC2CN1C[C@@H](O)[C@H](Cc1ccccc1)NC(=O)[C@H](CC(N)=O)NC(=O)c1ccc2ccccc2n1	0	1	1
252	glibenclamide	COc1ccc(Cl)cc1C(=O)NCCc1ccc(S(=O)(=O)NC(=O)NC2CCCCC2)cc1	0	1	1
253	thalidomide	O=C1CCC(N2C(=O)c3ccccc3C2=O)C(=O)N1	0	1	1
254	irbesartan	CCCCC1=NC2(CCCC2)C(=O)N1Cc1ccc(-c2ccccc2-c2nn[nH]n2)cc1	0	1	1
255	progesterone	CC(=O)[C@H]1CC[C@H]2[C@@H]3CCC4=CC(=O)CC[C@]4(C)[C@H]3CC[C@]12C	0	1	1
256	mesalazine	Nc1ccc(O)c(C(=O)O)c1	0	1	1
257	amphotericin b	C[C@@H]1[C@H](O)[C@@H](C)C=CC=CC=CC=CC=CC=CC=C[C@H](O[C@@H]2O[C@H](C)[C@@H](O)[C@H](N)[C@@H]2O)C[C@@H]2O[C@](O)(C[C@@H](O)C[C@@H](O)[C@H](O)CC[C@@H](O)C[C@@H](O)CC(=O)O[C@H]1C)C[C@H](O)[C@H]2C(=O)O	0	1	1
258	disopyramide	CC(C)N(CCC(C(N)=O)(c1ccccc1)c1ccccn1)C(C)C	0	1	1
259	isradipine	COC(=O)C1=C(C)NC(C)=C(C(=O)OC(C)C)C1c1cccc2nonc12	0	1	1
260	nafcillin	CCOc1ccc2ccccc2c1C(=O)N[C@@H]1C(=O)N2[C@@H]1SC(C)(C)[C@@H]2C(=O)O	0	1	1
261	nelarabine	COc1nc(N)nc2c1ncn2[C@@H]1O[C@H](CO)[C@@H](O)[C@@H]1O	0	1	1
262	trazodone	O=c1n(CCCN2CCN(c3cccc(Cl)c3)CC2)nc2ccccn12	0	1	1
263	desloratadine	Clc1ccc2c(c1)CCc1cccnc1C2=C1CCNCC1	0	1	1
264	propoxyphene	CCC(=O)OC(Cc1ccccc1)(c1ccccc1)C(C)CN(C)C	0	1	1
265	levocetirizine dihydrochloride	O=C(O)COCCN1CCN([C@H](c2ccccc2)c2ccc(Cl)cc2)CC1	0	1	1
266	amitriptyline	CN(C)CCC=C1c2ccccc2CCc2ccccc21	0	1	1
267	mebendazole	COC(=O)Nc1nc2ccc(C(=O)c3ccccc3)cc2[nH]1	0	1	1
268	cefotaxime	CON=C(C(=O)N[C@@H]1C(=O)N2C(C(=O)O)=C(COC(C)=O)CS[C@H]12)c1csc(N)n1	0	1	1
269	metoprolol	COCCc1ccc(OCC(O)CNC(C)C)cc1	0	1	1
270	acebutolol	CCCC(=O)Nc1ccc(OCC(O)CNC(C)C)c(C(C)=O)c1	0	1	1
271	prednisolone	C[C@]12C=CC(=O)C=C1CC[C@@H]1[C@@H]2[C@@H](O)C[C@@]2(C)[C@H]1CC[C@]2(O)C(=O)CO	0	1	1
272	letrozole	N#Cc1ccc(C(c2ccc(C#N)cc2)n2cncn2)cc1	0	1	1
273	paroxetine	Fc1ccc([C@@H]2CCNC[C@H]2COc2ccc3c(c2)OCO3)cc1	0	1	1
274	succimer	O=C(O)C(S)C(S)C(=O)O	0	1	1
275	vitamin a	CC1=C(/C=C/C(C)=C/C=C/C(C)=C/CO)C(C)(C)CCC1	0	1	1
276	irinotecan	CCc1c2c(nc3ccc(OC(=O)N4CCC(N5CCCCC5)CC4)cc13)-c1cc3c(c(=O)n1C2)COC(=O)[C@]3(O)CC	0	1	1
277	varenicline	c1cnc2cc3c(cc2n1)[C@@H]1CNC[C@H]3C1	0	1	1
278	vincristine	CC[C@]1(O)C[C@H]2CN(CCc3c([nH]c4ccccc34)[C@@](C(=O)OC)(c3cc4c(cc3OC)N(C=O)[C@H]3[C@@](O)(C(=O)OC)[C@H](OC(C)=O)[C@]5(CC)C=CCN6CC[C@]43[C@@H]65)C2)C1	0	1	1
279	auranofin	CC(=O)OC[C@H]1O[C@@H]([S-])[C@H](OC(C)=O)[C@@H](OC(C)=O)[C@@H]1OC(C)=O.CCP(CC)CC.[Au+]	0	1	1
280	tamsulosin	CCOc1ccccc1OCCN[C@H](C)Cc1ccc(OC)c(S(N)(=O)=O)c1	0	1	1
281	naproxen	COc1ccc2cc(C(C)C(=O)O)ccc2c1	0	1	1
282	alendronate	NCCCC(O)(P(=O)(O)O)P(=O)(O)O	0	1	1
283	clofibrate	CCOC(=O)C(C)(C)Oc1ccc(Cl)cc1	0	1	1
284	norfloxacin	CCn1cc(C(=O)O)c(=O)c2cc(F)c(N3CCNCC3)cc21	0	1	1
285	sildenafil	CCCc1nn(C)c2c(=O)nc(-c3cc(S(=O)(=O)N4CCN(C)CC4)ccc3OCC)[nH]c12	0	1	1
286	gemifloxacin	CO/N=C1/CN(c2nc3c(cc2F)c(=O)c(C(=O)O)cn3C2CC2)CC1CN	0	1	1
287	propafenone	CCCNCC(O)COc1ccccc1C(=O)CCc1ccccc1	0	1	1
288	ezetimibe	O=C1[C@H](CC[C@H](O)c2ccc(F)cc2)[C@@H](c2ccc(O)cc2)N1c1ccc(F)cc1	0	1	1
289	trandolapril	CCOC(=O)[C@H](CCc1ccccc1)N[C@@H](C)C(=O)N1[C@H](C(=O)O)C[C@H]2CCCC[C@@H]21	0	1	1
290	doxepin	CN(C)CC/C=C1\c2ccccc2COc2ccccc21	0	1	1
291	venlafaxine	COc1ccc(C(CN(C)C)C2(O)CCCCC2)cc1	0	1	1
292	amphetamine	CC(N)Cc1ccccc1	0	1	1
293	fondaparinux sodium	CO[C@H]1O[C@H](COS(=O)(=O)[O-])[C@@H](O[C@@H]2O[C@@H](C(=O)[O-])[C@@H](O[C@H]3O[C@H](COS(=O)(=O)[O-])[C@@H](O[C@@H]4O[C@H](C(=O)[O-])[C@@H](O[C@H]5O[C@H](COS(=O)(=O)[O-])[C@@H](O)[C@H](O)[C@H]5NS(=O)(=O)[O-])[C@H](O)[C@H]4O)[C@H](OS(=O)(=O)[O-])[C@H]3NS(=O)(=O)[O-])[C@H](O)[C@H]2OS(=O)(=O)[O-])[C@H](O)[C@H]1NS(=O)(=O)[O-].[Na+].[Na+].[Na+].[Na+].[Na+].[Na+].[Na+].[Na+].[Na+].[Na+]	0	1	1
294	melphalan	NC(Cc1ccc(N(CCCl)CCCl)cc1)C(=O)O	0	1	1
295	ampicillin	CC1(C)S[C@@H]2[C@H](NC(=O)[C@H](N)c3ccccc3)C(=O)N2[C@H]1C(=O)O	0	1	1
296	oxacillin	Cc1onc(-c2ccccc2)c1C(=O)N[C@@H]1C(=O)N2[C@@H]1SC(C)(C)[C@@H]2C(=O)O	0	1	1
297	rivastigmine	CCN(C)C(=O)Oc1cccc([C@H](C)N(C)C)c1	0	1	1
298	quinine	C=C[C@H]1CN2CCC1C[C@H]2[C@H](O)c1ccnc2ccc(OC)cc12	0	1	1
299	mycophenolate mofetil	COc1c(C)c2c(c(O)c1C/C=C(\C)CCC(=O)OCCN1CCOCC1)C(=O)OC2	0	1	1
300	linezolid	CC(=O)NC[C@H]1CN(c2ccc(N3CCOCC3)c(F)c2)C(=O)O1	0	1	1
301	chlorpromazine	CN(C)CCCN1c2ccccc2Sc2ccc(Cl)cc21	0	1	1
302	heparin sodium	CC(=O)NC1C(O)OC(COS(=O)(=O)O)C(OC2OC(C(=O)O)C(OC3OC(CO)C(OC4OC(C(=O)O)C(O)C(O)C4OS(=O)(=O)O)C(OS(=O)(=O)O)C3NS(=O)(=O)O)C(O)C2OS(=O)(=O)O)C1O	0	1	1
303	chlorcyclizine	CN1CCN(C(c2ccccc2)c2ccc(Cl)cc2)CC1	0	1	1
304	atenolol	CC(C)NCC(O)COc1ccc(CC(N)=O)cc1	0	1	1
305	cyclobenzaprine	CN(C)CCC=C1c2ccccc2C=Cc2ccccc21	0	1	1
306	benazepril	CCOC(=O)[C@H](CCc1ccccc1)N[C@H]1CCc2ccccc2N(CC(=O)O)C1=O	0	1	1

## Sheet: Table II
Table II. The prediction results of the drugs in test set (fold 1).
drug_name	test_pred	test_label	pred_probability	score
mercaptopurine	1	1	0.76203	0.76203
citalopram	1	0	0.773028	0.226972
mitomycin	0	0	0.332592	0.667408
febuxostat	1	1	0.740339	0.740339
prasugrel hydrochloride	1	0	0.873622	0.126378
lamotrigine	1	1	0.560741	0.560741
raltegravir	1	1	0.674703	0.674703
ketoprofen	0	0	0.173747	0.826253
bortezomib	1	1	0.673015	0.673015
montelukast	1	0	0.764245	0.235755
glafenine	1	1	0.536126	0.536126
lovastatin	1	0	0.756967	0.243033
maraviroc	1	1	0.715055	0.715055
lamivudine	1	0	0.541334	0.458666
propoxyphene	0	0	0.332182	0.667818
riluzole	1	1	0.631216	0.631216
cyclosporine	1	1	0.586267	0.586267
fosphenytoin	1	1	0.638589	0.638589
dactinomycin	1	1	0.603059	0.603059
micafungin	1	1	0.633542	0.633542
nafcillin	0	0	0.23656	0.76344
azathioprine	1	1	0.848087	0.848087
auranofin	0	0	0.147814	0.852186
quinine	0	0	0.143611	0.856389
alclofenac	1	1	0.896616	0.896616
sorafenib	0	1	0.495067	0.495067
abacavir	1	1	0.617052	0.617052
propylthiouracil	0	1	0.459133	0.459133
vitamin a	0	0	0.383695	0.616305
clofibrate	0	0	0.238747	0.761253
bosentan	1	1	0.751789	0.751789
metformin	0	0	0.484748	0.515252
erlotinib	1	1	0.639316	0.639316
nizatidine	1	0	0.814797	0.185203
levetiracetam	1	0	0.888767	0.111233
amphotericin b	0	0	0.197193	0.802807
oxacillin	0	0	0.134443	0.865557
letrozole	0	0	0.290323	0.709677
tolmetin	0	0	0.323706	0.676294
phenelzine	0	0	0.19957	0.80043
acarbose	1	1	0.556227	0.556227
mebendazole	0	0	0.172726	0.827274
glipizide	1	0	0.542301	0.457699
triptorelin pamoate	1	0	0.521053	0.478947
ibufenac	1	1	0.514939	0.514939
telithromycin	1	1	0.542619	0.542619
alprazolam	1	0	0.738648	0.261352
amitriptyline	0	0	0.371603	0.628397
isradipine	0	0	0.170344	0.829656
ziprasidone	1	0	0.568739	0.431261
rivastigmine	0	0	0.214901	0.785099
fipexide	1	1	0.678668	0.678668
thalidomide	0	0	0.284734	0.715266
acamprosate	1	0	0.599648	0.400352
tipranavir	1	1	0.760913	0.760913
oxaliplatin	1	1	0.719103	0.719103
pazopanib	1	1	0.854606	0.854606
mexiletine	1	1	0.751321	0.751321
leflunomide	1	1	0.678123	0.678123
nefazodone	1	1	0.506423	0.506423
gemfibrozil	1	1	0.755152	0.755152
bexarotene	1	1	0.555601	0.555601

## Sheet: Table Ⅲ
Table Ⅲ. The prediction results of the drugs in test set (fold 2).
drug_name	test_pred	test_label	pred_probability	score
bupropion	0	0	0.293895	0.706105
oxandrolone	0	1	0.419083	0.419083
sulfasalazine	0	1	0.481043	0.481043
chlorpromazine	0	0	0.233402	0.766598
didanosine	1	1	0.624376	0.624376
levocetirizine dihydrochloride	0	0	0.259263	0.740737
pentamidine	1	0	0.674816	0.325184
vincristine	0	0	0.18641	0.81359
mitomycin	0	0	0.389489	0.610511
cefepime	0	0	0.370434	0.629566
enoxaparin	1	0	0.678022	0.321978
vitamin a	0	0	0.266938	0.733062
ethionamide	0	0	0.361246	0.638754
benzbromarone	0	1	0.36991	0.36991
sulfacarbamide	0	1	0.434578	0.434578
nizatidine	1	0	0.805895	0.194105
moxifloxacin	0	0	0.334164	0.665836
mirtazapine	1	0	0.777835	0.222165
bromfenac	1	1	0.693857	0.693857
cyclosporine	1	1	0.760226	0.760226
thalidomide	0	0	0.391343	0.608657
acitretin	1	1	0.652397	0.652397
mebendazole	0	0	0.277968	0.722032
pantoprazole	0	0	0.350793	0.649207
imatinib	1	1	0.637313	0.637313
pyrimethamine	1	0	0.730536	0.269464
diclofenac	1	1	0.582967	0.582967
bicalutamide	1	1	0.615911	0.615911
atorvastatin	1	1	0.639915	0.639915
pegaspargase	0	0	0.197335	0.802665
mepazine	0	1	0.47939	0.47939
sulfathiazole	1	1	0.582296	0.582296
sulindac	1	1	0.75145	0.75145
succimer	0	0	0.41274	0.58726
nelarabine	0	0	0.216197	0.783803
amitriptyline	0	0	0.350587	0.649413
teniposide	0	0	0.449344	0.550656
ciprofloxacin	0	1	0.492669	0.492669
voriconazole	1	1	0.616758	0.616758
divalproex sodium	1	1	0.536528	0.536528
mexiletine	1	1	0.536369	0.536369
ketoconazole	1	1	0.675741	0.675741
lapatinib	0	1	0.381108	0.381108
cetirizine	0	0	0.0843553	0.915645
fosinopril	0	0	0.194536	0.805464
deferasirox	1	1	0.804531	0.804531
progesterone	0	0	0.360301	0.639699
thiabendazole	1	1	0.564793	0.564793
nevirapine	1	1	0.596796	0.596796
oxaliplatin	1	1	0.577293	0.577293
zidovudine	1	1	0.536865	0.536865
ampicillin	0	0	0.260017	0.739983
febuxostat	1	1	0.700517	0.700517
alpidem	0	1	0.324575	0.324575
propafenone	0	0	0.154675	0.845325
trimethoprim	1	0	0.534124	0.465876
adefovir	1	0	0.758195	0.241805
clozapine	1	1	0.65108	0.65108
isradipine	0	0	0.140352	0.859648
verapamil	0	0	0.348148	0.651852
papaverine	1	1	0.693916	0.693916
diltiazem	1	1	0.55256	0.55256

## Sheet: Table Ⅳ
Table Ⅳ. The prediction results of the drugs in test set (fold 3).
drug_name	test_pred	test_label	pred_probability	score
olanzapine	1	0	0.733947	0.266053
benazepril	0	0	0.067605	0.932395
atenolol	0	0	0.251335	0.748665
sorafenib	1	1	0.58005	0.58005
mercaptopurine	1	1	0.761309	0.761309
etravirine	1	1	0.693077	0.693077
succimer	0	0	0.350446	0.649554
amphetamine	0	0	0.161662	0.838338
acetaminophen	1	1	0.569414	0.569414
amlodipine	0	0	0.416348	0.583652
milnacipran	1	1	0.791851	0.791851
busulfan	0	1	0.214566	0.214566
dantrolene	1	1	0.64599	0.64599
sulfasalazine	1	1	0.672356	0.672356
perhexiline	1	1	0.711653	0.711653
methotrexate	1	1	0.725082	0.725082
amineptine	1	1	0.582358	0.582358
febuxostat	1	1	0.628958	0.628958
mesalazine	0	0	0.349101	0.650899
ezetimibe	0	0	0.151542	0.848458
tamoxifen	1	1	0.660308	0.660308
mitomycin	0	0	0.471583	0.528417
propofol	1	0	0.657169	0.342831
pyrimethamine	1	0	0.574788	0.425212
tenofovir	0	0	0.132935	0.867065
acetazolamide	0	1	0.428566	0.428566
bupropion	0	0	0.204808	0.795192
varenicline	0	0	0.120553	0.879447
propoxyphene	0	0	0.31895	0.68105
levetiracetam	1	0	0.903187	0.0968131
diclofenac	0	1	0.411271	0.411271
riluzole	0	1	0.437263	0.437263
ritonavir	1	1	0.659689	0.659689
ketoconazole	1	1	0.570011	0.570011
chlorzoxazone	1	1	0.816329	0.816329
progesterone	0	0	0.148621	0.851379
estramustine	1	1	0.802613	0.802613
carbenicillin	0	0	0.333387	0.666613
candesartan	0	0	0.252483	0.747517
felbamate	1	1	0.817766	0.817766
cyclobenzaprine	0	0	0.147573	0.852427
nevirapine	1	1	0.80041	0.80041
erlotinib	1	1	0.674589	0.674589
ethionamide	1	0	0.71632	0.28368
glipizide	0	0	0.380569	0.619431
zimelidine	1	1	0.900775	0.900775
cytarabine	1	1	0.738553	0.738553
nafcillin	0	0	0.225798	0.774202
lamotrigine	1	1	0.807157	0.807157
phenytoin	1	1	0.806116	0.806116
amitriptyline	0	0	0.34056	0.65944
rivastigmine	0	0	0.242647	0.757353
risperidone	1	0	0.765972	0.234028
thiabendazole	1	1	0.714252	0.714252
pentamidine	1	0	0.55194	0.44806
sulfathiazole	1	1	0.523556	0.523556
disopyramide	0	0	0.363736	0.636264
disulfiram	0	1	0.412616	0.412616
aliskiren	1	0	0.796408	0.203592
alfuzosin	0	0	0.0856859	0.914314
mebendazole	0	0	0.200537	0.799463
eltrombopag olamine	1	1	0.674484	0.674484

## Sheet: Table Ⅴ
Table Ⅴ. The prediction results of the drugs in test set (fold 4).
drug_name	test_pred	test_label	pred_probability	score
mepazine	1	1	0.739393	0.739393
lamotrigine	1	1	0.607836	0.607836
mebendazole	0	0	0.309246	0.690754
glipizide	0	0	0.45931	0.54069
ticrynafen	1	1	0.67267	0.67267
albendazole	1	1	0.806564	0.806564
ethionamide	1	0	0.597448	0.402552
febuxostat	1	1	0.528468	0.528468
zonisamide	1	0	0.566872	0.433128
nelarabine	0	0	0.209135	0.790865
voriconazole	1	1	0.805277	0.805277
rosiglitazone	1	0	0.758308	0.241692
fondaparinux sodium	0	0	0.109023	0.890977
thiabendazole	1	1	0.511292	0.511292
raltegravir	1	1	0.667881	0.667881
cyclofenil	0	1	0.440379	0.440379
pravastatin	0	0	0.308247	0.691753
fosfomycin	1	0	0.740451	0.259549
nortriptyline	1	1	0.836078	0.836078
loracarbef	1	0	0.806077	0.193923
milnacipran	1	1	0.733242	0.733242
niacin	1	1	0.75339	0.75339
letrozole	0	0	0.434259	0.565741
diflunisal	0	1	0.474376	0.474376
nilutamide	1	1	0.714719	0.714719
prednisone	1	0	0.699675	0.300325
cetirizine	0	0	0.126467	0.873533
rivastigmine	0	0	0.177909	0.822091
erlotinib	1	1	0.622296	0.622296
levothyroxine	1	0	0.788968	0.211032
bosentan	1	1	0.866962	0.866962
trovafloxacin	1	1	0.628637	0.628637
oxacillin	0	0	0.109914	0.890086
irbesartan	0	0	0.264694	0.735306
efavirenz	1	1	0.839104	0.839104
famotidine	0	0	0.361255	0.638745
ciprofloxacin	0	1	0.49922	0.49922
carboplatin	0	0	0.052474	0.947526
doxepin	0	0	0.275632	0.724368
norfloxacin	0	0	0.346366	0.653634
propafenone	0	0	0.174289	0.825711
cyclosporine	1	1	0.773361	0.773361
busulfan	0	1	0.499767	0.499767
trandolapril	0	0	0.225382	0.774618
acebutolol	0	0	0.159114	0.840886
glibenclamide	0	0	0.1103	0.8897
divalproex sodium	1	1	0.877636	0.877636
zafirlukast	0	1	0.343325	0.343325
hydroxyurea	1	1	0.714961	0.714961
micafungin	0	1	0.370682	0.370682
cefepime	0	0	0.475113	0.524887
enoxaparin	0	0	0.490472	0.509528
ziprasidone	1	0	0.718274	0.281726
isradipine	0	0	0.0672761	0.932724
dapsone	1	0	0.698745	0.301255
acitretin	0	1	0.393949	0.393949
nevirapine	1	1	0.842778	0.842778
etravirine	1	1	0.747328	0.747328
alpidem	1	1	0.768567	0.768567
estramustine	1	1	0.774666	0.774666
fosinopril	0	0	0.169053	0.830947
ritonavir	1	1	0.68385	0.68385

## Sheet: Table Ⅵ
Table Ⅵ. The prediction results of the drugs in test set (fold 5).
drug_name	test_pred	test_label	pred_probability	score
glibenclamide	0	0	0.173349	0.826651
erythromycin	1	1	0.596983	0.596983
warfarin	0	0	0.163025	0.836975
dexlansoprazole	0	0	0.440591	0.559409
bendazac	0	1	0.257408	0.257408
ampicillin	0	0	0.264054	0.735946
phenytoin	1	1	0.596476	0.596476
flutamide	0	1	0.422861	0.422861
alendronate	0	0	0.123412	0.876588
imatinib	1	1	0.617104	0.617104
pegaspargase	0	0	0.275078	0.724922
sunitinib	1	1	0.52448	0.52448
isotretinoin	1	1	0.643832	0.643832
prednisone	1	0	0.789956	0.210044
pravastatin	0	0	0.290831	0.709169
trazodone	0	0	0.396421	0.603579
triptorelin pamoate	1	0	0.515843	0.484157
tamoxifen	1	1	0.602302	0.602302
zimelidine	1	1	0.648507	0.648507
oxacillin	0	0	0.245199	0.754801
carbenicillin	0	0	0.284548	0.715452
nortriptyline	1	1	0.634916	0.634916
acetazolamide	1	1	0.535786	0.535786
exifone	0	1	0.450049	0.450049
busulfan	0	1	0.332909	0.332909
bupropion	0	0	0.230588	0.769412
montelukast	0	0	0.483795	0.516205
nelfinavir	0	0	0.19849	0.80151
glipizide	0	0	0.467295	0.532705
ziprasidone	1	0	0.582572	0.417428
allopurinol	1	1	0.742212	0.742212
acarbose	0	1	0.416735	0.416735
bortezomib	1	1	0.558504	0.558504
prasugrel hydrochloride	1	0	0.78612	0.21388
ritonavir	1	1	0.560436	0.560436
cefepime	0	0	0.424017	0.575983
methotrexate	1	1	0.604902	0.604902
clozapine	1	1	0.615383	0.615383
divalproex sodium	1	1	0.737713	0.737713
propoxyphene	0	0	0.354056	0.645944
pazopanib	1	1	0.735372	0.735372
telithromycin	1	1	0.515628	0.515628
disulfiram	0	1	0.403709	0.403709
norfloxacin	0	0	0.335238	0.664762
amlodipine	1	0	0.740106	0.259894
nafcillin	0	0	0.360777	0.639223
papaverine	1	1	0.525801	0.525801
minocycline	0	1	0.476213	0.476213
phentermine	1	0	0.682279	0.317721
terbinafine	1	1	0.763518	0.763518
sildenafil	0	0	0.419846	0.580154
gefitinib	0	1	0.42114	0.42114
mesalazine	0	0	0.35636	0.64364
pantoprazole	0	0	0.310252	0.689748
risperidone	1	0	0.720132	0.279868
tasosartan	1	1	0.574867	0.574867
deferoxamine	1	0	0.614545	0.385455
ciprofloxacin	1	1	0.559203	0.559203
glafenine	1	1	0.520494	0.520494
heparin sodium	0	0	0.166672	0.833328
etodolac	1	1	0.515901	0.515901
aciclovir	1	0	0.62586	0.37414

## Sheet: Note
Note: To ensure data balance, we randomly selected an equal number of Less-DILI drugs to match the Most-DILI drugs for training, resulting in 153 Most-DILI and 153 Less-DILI drugs.
